# Supplementary material for: catena-Poly[[bis­(thio­cyanato-κN)cobalt(II)]-di-μ-thio­urea-κ4 S:S]
Source: Acta Crystallogr Sect E Struct Rep Online. 2012 Jul 28;68(Pt 8):m1125–6. doi: 10.1107/S1600536812033193 (PMC3414167; doi:10.1107/S1600536812033193)
Supplement: Supplementary file 1 [file e-68-m1125-sup1.cif]

##############################################################################
#                                                                            #
# This CIF contains the data in a paper accepted for publication in          #
# Acta Crystallographica Section E. It conforms to the requirements of       #
# Notes for Authors for Acta Crystallographica Section E, and has been       #
# peer reviewed under the auspices of the IUCr Commission on Journals.       #
#                                                                            #
# Full details of the Crystallographic Information File format               #
# are given in the paper "The Crystallographic Information File (CIF):       #
# a New Standard Archive File for Crystallography" by S. R. Hall, F. H.      #
# Allen and I. D. Brown [Acta Cryst. (1991), A47, 655-685].                  #
#                                                                            #
# The current version of the core CIF dictionary is obtainable from          #
# ftp://ftp.iucr.org/pub/cif_core.dic.                                       #
#                                                                            #
# Software is freely available for graphical display of the structure(s)     #
# in this CIF. For information consult the CIF software page                 #
# http://www.iucr.org/resources/cif/software.                                #
#                                                                            #
# This file may be used for bona fide research purposes within the           #
# scientific community so long as proper attribution is given to the journal # 
# article from which it was obtained.                                        #
#                                                                            #
##############################################################################
data_global
_audit_creation_method     SHELXL-97
_journal_date_recd_electronic     2012-07-21
_journal_date_accepted     2012-07-23
_journal_name_full     'Acta Crystallographica, Section E'
_journal_year     2012
_journal_volume     68
_journal_issue      8
_journal_page_first     m1125
_journal_page_last     m1126
_journal_paper_category     QM
_journal_paper_doi     10.1107/S1600536812033193
_journal_coeditor_code     TK5133
loop_
    _publ_contact_author_name
    _publ_contact_author_address
    _publ_contact_author_email
    'S. Murugavel'
;
Department of  Physics
Thanthai Periyar Government Institute of Technology
Vellore 632 002
India
;
 'smurugavel27@gmail.com'
    'K. Rajarajan'
;
Department of Physics
Rajeswari Vedachalam Government Arts College
Chengalpet 603 301
India
;
 'drkrr2007@gmail.com'
_publ_contact_author_fax     '0416 091 2266652'
_publ_contact_author_phone     '091 9790084145'
_publ_section_title
;\
<i>catena</i>-Poly[[bis(thiocyanato-\k<i>N</i>)cobalt(II)]-di-\m-thiourea-\
\k^4^<i>S</i>:<i>S</i>]
;
loop_
    _publ_author_name
    _publ_author_address
    'Rajarajan, K.'
;
Department of Physics
Rajeswari Vedachalam Government Arts College
Chengalpet 603 301
India
;
    'Sendil Kumar, K.'
;
Research and Development Center
Bharathiar University
Coimbatore 641 046
India
;
    'Ramesh, V.'
;
Research and Development Center
Bharathiar University
Coimbatore 641 046
India
;
    'Shihabuddeen, V.'
;
Research and Development Center
Bharathiar University
Coimbatore 641 046
India
;
    'Murugavel, S.'
;
Department of Physics
Thanthai Periyar Government Institute of Technology
Vellore 632 002
India
;
data_I
_audit_creation_method     SHELXL-97
_chemical_name_systematic
;
<i>catena</i>-Poly[[bis(thiocyanato-\k<i>N</i>)cobalt(II)]-di-\m-thiourea-
\k^4^<i>S</i>:<i>S</i>]
;
_chemical_name_common     ?
_chemical_formula_moiety     'C4 H8 Co N6 S4'
_chemical_formula_sum     'C4 H8 Co N6 S4'
_chemical_formula_iupac     '[Co (N C S)2 (C H4 N2 S)2]'
_chemical_formula_weight     327.33
_chemical_melting_point     ?
_symmetry_cell_setting     triclinic
_symmetry_space_group_name_H-M     'P -1'
_symmetry_space_group_name_Hall     '-P 1'
loop_
    _symmetry_equiv_pos_as_xyz
    'x, y, z'
    '-x, -y, -z'
_cell_length_a     3.855(3)
_cell_length_b     7.585(2)
_cell_length_c     10.094(2)
_cell_angle_alpha     92.424(3)
_cell_angle_beta     98.172(2)
_cell_angle_gamma     104.166(2)
_cell_volume     282.4(2)
_cell_formula_units_Z     1
_cell_measurement_reflns_used     2298
_cell_measurement_theta_min     2.0
_cell_measurement_theta_max     34.1
_cell_measurement_temperature     293(2)
_exptl_crystal_description     block
_exptl_crystal_colour     brown
_exptl_crystal_size_max     0.24
_exptl_crystal_size_mid     0.22
_exptl_crystal_size_min     0.16
_exptl_crystal_density_diffrn     1.925
_exptl_crystal_density_meas     ?
_exptl_crystal_density_method     'not measured'
_exptl_crystal_F_000     165
_exptl_absorpt_coefficient_mu     2.234
_exptl_absorpt_correction_type     multi-scan
_exptl_absorpt_process_details     '(SADABS; Sheldrick, 1996)'
_exptl_absorpt_correction_T_min     0.591
_exptl_absorpt_correction_T_max     0.699
_exptl_special_details     ?
_diffrn_ambient_temperature     293(2)
_diffrn_radiation_type     MoK\a
_diffrn_radiation_wavelength     0.71073
_diffrn_radiation_source     'fine-focus sealed tube'
_diffrn_radiation_monochromator     graphite
_diffrn_measurement_device_type     'Bruker APEXII CCD'
_diffrn_measurement_method     '\w scans'
_diffrn_detector_area_resol_mean     10.0
_diffrn_reflns_number     6452
_diffrn_reflns_av_R_equivalents     0.0255
_diffrn_reflns_av_sigmaI/netI     0.0182
_diffrn_reflns_theta_min     2.04
_diffrn_reflns_theta_max     34.10
_diffrn_reflns_theta_full     25.00
_diffrn_measured_fraction_theta_max     0.802
_diffrn_measured_fraction_theta_full     1.000
_diffrn_reflns_limit_h_min     -5
_diffrn_reflns_limit_h_max     5
_diffrn_reflns_limit_k_min     -11
_diffrn_reflns_limit_k_max     10
_diffrn_reflns_limit_l_min     -14
_diffrn_reflns_limit_l_max     15
_diffrn_standards_number     .
_diffrn_standards_interval_count     .
_diffrn_standards_interval_time     .
_diffrn_standards_decay_%     .
_refine_special_details
;
Refinement of <i>F</i>^2^ against ALL reflections. The weighted <i>R</i>-factor
<i>wR</i> and goodness of fit <i>S</i> are based on <i>F</i>^2^, conventional
<i>R</i>-factors <i>R</i> are based on <i>F</i>, with <i>F</i> set to zero for
negative <i>F</i>^2^. The threshold expression of <i>F</i>^2^ >
\s(<i>F</i>^2^) is used only for calculating <i>R</i>-factors(gt) <i>etc</i>.
and is not relevant to the choice of reflections for refinement.
<i>R</i>-factors based on <i>F</i>^2^ are statistically about twice as large
as those based on <i>F</i>, and <i>R</i>- factors based on ALL data will be
even larger.
;
_reflns_number_total     1844
_reflns_number_gt     1764
_reflns_threshold_expression     I>2\s(I)
_refine_ls_structure_factor_coef     Fsqd
_refine_ls_matrix_type     full
_refine_ls_R_factor_all     0.0199
_refine_ls_R_factor_gt     0.0189
_refine_ls_wR_factor_gt     0.0518
_refine_ls_wR_factor_ref     0.0524
_refine_ls_goodness_of_fit_ref     1.068
_refine_ls_restrained_S_all     1.068
_refine_ls_number_reflns     1844
_refine_ls_number_parameters     71
_refine_ls_number_restraints     0
_refine_ls_hydrogen_treatment     constr
_refine_ls_weighting_scheme     calc
_refine_ls_weighting_details
         'calc w=1/[\s^2^(Fo^2^)+(0.0264P)^2^+0.0757P] where P=(Fo^2^+2Fc^2^)/3'
_atom_sites_solution_hydrogens     geom
_atom_sites_solution_primary     direct
_atom_sites_solution_secondary     difmap
_refine_ls_shift/su_max     0.001
_refine_ls_shift/su_mean     0.000
_refine_diff_density_max     0.609
_refine_diff_density_min     -0.327
_refine_ls_extinction_method     'SHELXL97 (Sheldrick, 2008)'
_refine_ls_extinction_coef     0.203(7)
_refine_ls_extinction_expression
                                  'Fc^*^=kFc[1+0.001xFc^2^\l^3^/sin(2\q)]^-1/4^'
loop_
    _atom_type_symbol
    _atom_type_description
    _atom_type_scat_dispersion_real
    _atom_type_scat_dispersion_imag
    _atom_type_scat_source
    'C' 'C' 0.0033 0.0016
                         'International Tables Vol C Tables 4.2.6.8 and 6.1.1.4'
    'H' 'H' 0.0000 0.0000
                         'International Tables Vol C Tables 4.2.6.8 and 6.1.1.4'
    'N' 'N' 0.0061 0.0033
                         'International Tables Vol C Tables 4.2.6.8 and 6.1.1.4'
    'S' 'S' 0.1246 0.1234
                         'International Tables Vol C Tables 4.2.6.8 and 6.1.1.4'
    'Co' 'Co' 0.3494 0.9721
                         'International Tables Vol C Tables 4.2.6.8 and 6.1.1.4'
_computing_data_collection     'APEX2 (Bruker, 2004)'
_computing_cell_refinement     'APEX2 and SAINT (Bruker, 2004)'
_computing_data_reduction     'SAINT and XPREP (Bruker, 2004)'
_computing_structure_solution     'SHELXS97 (Sheldrick, 2008)'
_computing_structure_refinement     'SHELXL97 (Sheldrick, 2008)'
_computing_molecular_graphics     'ORTEP-3 for Windows (Farrugia (1997)'
_computing_publication_material
                            'SHELXL97 (Sheldrick, 2008) and PLATON (Spek, 2009)'
loop_
    _atom_site_type_symbol
    _atom_site_label
    _atom_site_fract_x
    _atom_site_fract_y
    _atom_site_fract_z
    _atom_site_U_iso_or_equiv
    _atom_site_adp_type
    _atom_site_calc_flag
    _atom_site_refinement_flags
    _atom_site_occupancy
    _atom_site_symmetry_multiplicity
    _atom_site_disorder_assembly
    _atom_site_disorder_group
    C C1 0.5577(3) 0.18192(15) 0.78972(10) 0.01952(19) Uani d . 1 1 . .
    C C2 0.9805(3) -0.29358(15) 0.69572(11) 0.02016(19) Uani d . 1 1 . .
    N N1 0.5889(3) 0.10262(13) 0.69282(9) 0.02280(18) Uani d . 1 1 . .
    N N2 0.9447(3) -0.19551(16) 0.80075(10) 0.0295(2) Uani d . 1 1 . .
    H H2A 0.9899 -0.2301 0.8800 0.035 Uiso calc R 1 1 . .
    H H2B 0.8759 -0.0966 0.7903 0.035 Uiso calc R 1 1 . .
    N N3 1.0858(3) -0.44519(15) 0.71126(11) 0.0324(2) Uani d . 1 1 . .
    H H3A 1.1313 -0.4801 0.7904 0.039 Uiso calc R 1 1 . .
    H H3B 1.1091 -0.5092 0.6423 0.039 Uiso calc R 1 1 . .
    S S1 0.51233(9) 0.29477(5) 0.92362(3) 0.03241(9) Uani d . 1 1 . .
    S S2 0.89332(7) -0.22779(3) 0.53449(2) 0.01878(8) Uani d . 1 1 . .
    Co Co 0.5000 0.0000 0.5000 0.01874(8) Uani d S 1 2 . .
loop_
    _atom_site_aniso_label
    _atom_site_aniso_U_11
    _atom_site_aniso_U_22
    _atom_site_aniso_U_33
    _atom_site_aniso_U_12
    _atom_site_aniso_U_13
    _atom_site_aniso_U_23
    C1 0.0193(4) 0.0231(5) 0.0165(4) 0.0073(4) 0.0011(3) 0.0004(3)
    C2 0.0189(4) 0.0209(5) 0.0200(4) 0.0033(4) 0.0031(3) 0.0046(4)
    N1 0.0259(4) 0.0256(4) 0.0169(4) 0.0078(4) 0.0022(3) -0.0016(3)
    N2 0.0430(6) 0.0313(5) 0.0173(4) 0.0147(4) 0.0056(4) 0.0040(4)
    N3 0.0484(6) 0.0269(5) 0.0256(5) 0.0173(5) 0.0027(4) 0.0072(4)
    S1 0.03586(17) 0.0469(2) 0.01841(14) 0.02104(14) 0.00223(11) -0.00877(12)
    S2 0.02254(13) 0.01991(13) 0.01566(12) 0.00861(9) 0.00307(9) 0.00202(8)
    Co 0.02202(11) 0.02291(12) 0.01230(10) 0.00862(8) 0.00200(7) -0.00215(7)
_geom_special_details
;
All e.s.d.'s (except the e.s.d. in the dihedral angle between two l.s. planes)
are estimated using the full covariance matrix. The cell e.s.d.'s are taken
into account individually in the estimation of e.s.d.'s in distances, angles
and torsion angles; correlations between e.s.d.'s in cell parameters are only
used when they are defined by crystal symmetry. An approximate (isotropic)
treatment of cell e.s.d.'s is used for estimating e.s.d.'s involving l.s.
planes.
;
loop_
    _geom_bond_atom_site_label_1
    _geom_bond_atom_site_label_2
    _geom_bond_site_symmetry_2
    _geom_bond_distance
    _geom_bond_publ_flag
    C1 N1 . 1.1627(14) ?
    C1 S1 . 1.6226(11) ?
    C2 N2 . 1.3121(15) ?
    C2 N3 . 1.3182(15) ?
    C2 S2 . 1.7338(11) ?
    N1 Co . 2.0158(10) ?
    N2 H2A . 0.8600 ?
    N2 H2B . 0.8600 ?
    N3 H3A . 0.8600 ?
    N3 H3B . 0.8600 ?
    S2 Co . 2.5668(10) ?
    S2 Co 1_655 2.6231(14) ?
    Co N1 2_656 2.0158(10) ?
    Co S2 2_656 2.5668(10) ?
    Co S2 2_756 2.6231(14) ?
    Co S2 1_455 2.6231(14) ?
loop_
    _geom_angle_atom_site_label_1
    _geom_angle_atom_site_label_2
    _geom_angle_atom_site_label_3
    _geom_angle_site_symmetry_1
    _geom_angle_site_symmetry_3
    _geom_angle
    _geom_angle_publ_flag
    N1 C1 S1 . . 179.17(10) ?
    N2 C2 N3 . . 120.18(11) ?
    N2 C2 S2 . . 121.31(9) ?
    N3 C2 S2 . . 118.50(9) ?
    C1 N1 Co . . 160.34(9) ?
    C2 N2 H2A . . 120.0 ?
    C2 N2 H2B . . 120.0 ?
    H2A N2 H2B . . 120.0 ?
    C2 N3 H3A . . 120.0 ?
    C2 N3 H3B . . 120.0 ?
    H3A N3 H3B . . 120.0 ?
    C2 S2 Co . . 117.06(4) ?
    C2 S2 Co . 1_655 104.64(4) ?
    Co S2 Co . 1_655 95.93(5) ?
    N1 Co N1 . 2_656 180.0 ?
    N1 Co S2 . 2_656 83.37(3) ?
    N1 Co S2 2_656 2_656 96.63(3) ?
    N1 Co S2 . . 96.63(3) ?
    N1 Co S2 2_656 . 83.37(3) ?
    S2 Co S2 2_656 . 180.000(11) ?
    N1 Co S2 . 2_756 88.73(3) ?
    N1 Co S2 2_656 2_756 91.27(3) ?
    S2 Co S2 2_656 2_756 95.93(5) ?
    S2 Co S2 . 2_756 84.07(5) ?
    N1 Co S2 . 1_455 91.27(3) ?
    N1 Co S2 2_656 1_455 88.73(3) ?
    S2 Co S2 2_656 1_455 84.07(5) ?
    S2 Co S2 . 1_455 95.93(5) ?
    S2 Co S2 2_756 1_455 180.000(11) ?
loop_
    _geom_torsion_atom_site_label_1
    _geom_torsion_atom_site_label_2
    _geom_torsion_atom_site_label_3
    _geom_torsion_atom_site_label_4
    _geom_torsion_site_symmetry_1
    _geom_torsion_site_symmetry_2
    _geom_torsion_site_symmetry_3
    _geom_torsion_site_symmetry_4
    _geom_torsion
    _geom_torsion_publ_flag
    S1 C1 N1 Co . . . . -33(7) ?
    N2 C2 S2 Co . . . . -19.76(11) ?
    N3 C2 S2 Co . . . . 160.47(8) ?
    N2 C2 S2 Co . . . 1_655 84.92(10) ?
    N3 C2 S2 Co . . . 1_655 -94.85(10) ?
    C1 N1 Co N1 . . . 2_656  -14E1(10)
                                      ?
    C1 N1 Co S2 . . . 2_656 12.8(3) ?
    C1 N1 Co S2 . . . . -167.2(3) ?
    C1 N1 Co S2 . . . 2_756 108.9(3) ?
    C1 N1 Co S2 . . . 1_455 -71.1(3) ?
    C2 S2 Co N1 . . . . 21.76(5) ?
    Co S2 Co N1 1_655 . . . -88.02(3) ?
    C2 S2 Co N1 . . . 2_656 -158.24(5) ?
    Co S2 Co N1 1_655 . . 2_656 91.98(3) ?
    C2 S2 Co S2 . . . 2_656  -12E1(10)
                                      ?
    Co S2 Co S2 1_655 . . 2_656  13E1(10)
                                         ?
    C2 S2 Co S2 . . . 2_756 109.79(4) ?
    Co S2 Co S2 1_655 . . 2_756 0.0 ?
    C2 S2 Co S2 . . . 1_455 -70.21(4) ?
    Co S2 Co S2 1_655 . . 1_455 180.0 ?
loop_
    _geom_hbond_atom_site_label_D
    _geom_hbond_atom_site_label_H
    _geom_hbond_atom_site_label_A
    _geom_hbond_site_symmetry_A
    _geom_hbond_distance_DH
    _geom_hbond_distance_HA
    _geom_hbond_distance_DA
    _geom_hbond_angle_DHA
    N2 H2B N1 1 0.86 2.26 3.079(3) 159.0
    N2 H2A S1 2_757 0.86 2.70 3.461(3) 147.6
    N3 H3A S1 1_645 0.86 2.78 3.483(3) 139.7
    N3 H3B S2 2_746 0.86 2.62 3.456(3) 165.6
_iucr_refine_instructions_details
;
TITL RARARAJANKRRT3 in P-1
CELL  0.71073   3.8550   7.5850  10.0940   92.424   98.172  104.166
ZERR     1.00   0.0030   0.0020   0.0020    0.003    0.002    0.002
LATT   1
SFAC  C    H    N    S    CO
UNIT  4    8    6    4     1
MERG   2
EQIV $1 2-X,-Y, 2-Z
HTAB N2 S1_$1
EQIV $2 1+X, -1+Y, Z
HTAB N3 S1_$2
EQIV $3 2-X, -1-Y, 1-Z
HTAB N3 S2_$3
FMAP   2
PLAN   25
ACTA    50.00
BOND   $H
CONF
L.S.   4
WGHT    0.026400    0.075700
EXTI    0.202873
FVAR       1.36297
C1    1    0.557702    0.181919    0.789720    11.00000    0.01934    0.02315 =
         0.01645    0.00036    0.00107    0.00727
C2    1    0.980520   -0.293575    0.695724    11.00000    0.01893    0.02089 =
         0.02000    0.00461    0.00308    0.00332
N1    3    0.588858    0.102624    0.692823    11.00000    0.02590    0.02560 =
         0.01695   -0.00163    0.00216    0.00785
N2    3    0.944656   -0.195509    0.800750    11.00000    0.04300    0.03134 =
         0.01734    0.00397    0.00561    0.01466
AFIX  93
H2A   2    0.989904   -0.230092    0.879998    11.00000   -1.20000
H2B   2    0.875900   -0.096649    0.790341    11.00000   -1.20000
AFIX   0
N3    3    1.085844   -0.445188    0.711257    11.00000    0.04838    0.02694 =
         0.02564    0.00719    0.00268    0.01732
AFIX  93
H3A   2    1.131263   -0.480075    0.790395    11.00000   -1.20000
H3B   2    1.109138   -0.509216    0.642251    11.00000   -1.20000
AFIX   0
S1    4    0.512333    0.294769    0.923623    11.00000    0.03586    0.04692 =
         0.01841   -0.00877    0.00223    0.02104
S2    4    0.893323   -0.227792    0.534490    11.00000    0.02254    0.01991 =
         0.01566    0.00202    0.00307    0.00861
CO    5    0.500000    0.000000    0.500000    10.50000    0.02202    0.02291 =
         0.01230   -0.00215    0.00200    0.00862
HKLF    4
REM  RARARAJANKRRT3 in P-1
REM R1 =  0.0189 for   1764 Fo > 4sig(Fo)  and  0.0199 for all   1844 data
REM     71 parameters refined using      0 restraints
END
WGHT      0.0264      0.0756
REM Highest difference peak  0.609,  deepest hole -0.327,  1-sigma level  0.069
Q1    1   0.4800  0.2061  0.9452  11.00000  0.05    0.61
Q2    1   0.9569 -0.2453  0.7452  11.00000  0.05    0.27
Q3    1   0.9734 -0.2684  0.6231  11.00000  0.05    0.27
Q4    1   0.6381  0.1157  0.7627  11.00000  0.05    0.25
Q5    1   0.5443  0.2263  0.8602  11.00000  0.05    0.25
Q6    1   1.0511 -0.3541  0.7085  11.00000  0.05    0.24
Q7    1   0.6598  0.3430  0.9059  11.00000  0.05    0.24
Q8    1   0.5069  0.4391  0.9036  11.00000  0.05    0.23
Q9    1   0.4049  0.4032  0.8843  11.00000  0.05    0.21
Q10   1   0.4700  0.3797  0.8425  11.00000  0.05    0.20
Q11   1   0.9609 -0.1424  0.7954  11.00000  0.05    0.19
Q12   1   0.5766  0.1872  0.7233  11.00000  0.05    0.18
Q13   1   0.7345 -0.1647  0.5212  11.00000  0.05    0.18
Q14   1   0.5708  0.1478  1.0119  11.00000  0.05    0.17
Q15   1   0.4865  0.3354  0.9560  11.00000  0.05    0.17
Q16   1   0.7261  0.4137  0.8161  11.00000  0.05    0.16
Q17   1   0.8761  0.4955  0.9557  11.00000  0.05    0.16
Q18   1   0.9330  0.4294  0.9885  11.00000  0.05    0.16
Q19   1   1.1068 -0.2011  0.8797  11.00000  0.05    0.16
Q20   1   1.2962 -0.2146  0.9400  11.00000  0.05    0.16
Q21   1   1.3953 -0.0231  0.9973  11.00000  0.05    0.15
Q22   1   0.5085  0.0942  0.6295  11.00000  0.05    0.15
Q23   1   0.6077  0.0394  0.6180  11.00000  0.05    0.15
Q24   1   0.2958  0.1142  0.9971  11.00000  0.05    0.15
Q25   1   0.2333  0.2466  0.9236  11.00000  0.05    0.15
;
