# Supplementary material for: catena-Poly[[bis­(thio­cyanato-κN)cobalt(II)]-di-μ-thio­urea-κ4 S:S]
Source: Acta Crystallogr Sect E Struct Rep Online. 2012 Jul 28;68(Pt 8):m1125–6. doi: 10.1107/S1600536812033193 (PMC3414167; doi:10.1107/S1600536812033193)
Supplement: Supplementary file 2 [file e-68-m1125-Isup2.hkl]

#
# h,k,l, Fc-squared, Fo-squared, sigma(Fo-squared) and status flag
#
data_I
_shelx_title ' RARARAJANKRRT3 in P-1'
_shelx_refln_list_code          4
_shelx_F_calc_maximum       99.73
_exptl_crystal_F_000       165.00
_reflns_d_resolution_high  0.6339
 
loop_
 _symmetry_equiv_pos_as_xyz
 'x, y, z'
 '-x, -y, -z'
 
_cell_length_a     3.8550
_cell_length_b     7.5850
_cell_length_c    10.0940
_cell_angle_alpha  92.424
_cell_angle_beta   98.172
_cell_angle_gamma 104.166
 
_shelx_F_squared_multiplier     1.000
 
loop_
 _refln_index_h
 _refln_index_k
 _refln_index_l
 _refln_F_squared_calc
 _refln_F_squared_meas
 _refln_F_squared_sigma
 _refln_observed_status
   1   0   0      174.56      202.04      2.05 o
   2   0   0     2997.02     3103.50     32.32 o
   3   0   0      531.46      526.39      7.00 o
   4   0   0       33.34       34.60      0.95 o
   5   0   0      103.69      108.84      3.09 o
  -5   1   0       33.64       33.19      1.41 o
  -4   1   0      218.10      216.20      3.81 o
  -3   1   0       10.32       12.53      0.34 o
  -2   1   0     1947.67     2011.14     22.07 o
  -1   1   0      486.04      534.82      5.41 o
   0   1   0      580.41      605.75      5.75 o
   1   1   0     1577.89     1642.73     16.69 o
   2   1   0      148.95      150.46      1.80 o
   3   1   0      227.02      224.73      3.09 o
   4   1   0       31.34       30.13      0.88 o
   5   1   0        0.67        1.68      0.50 o
  -5   2   0        2.45        3.25      0.52 o
  -4   2   0      115.34      112.92      2.20 o
  -3   2   0        2.12        1.83      0.15 o
  -2   2   0       73.29       69.90      0.89 o
  -1   2   0      410.45      435.38      3.99 o
   0   2   0      939.40      983.76      9.09 o
   1   2   0      622.64      616.48      5.82 o
   2   2   0      298.11      307.32      3.56 o
   3   2   0        6.32        5.33      0.26 o
   4   2   0        5.58        5.88      0.59 o
   5   2   0        3.94        2.52      0.82 o
  -5   3   0       17.46       16.84      0.95 o
  -4   3   0      131.37      124.61      2.68 o
  -3   3   0      944.28      926.00     11.64 o
  -2   3   0        3.00        1.51      0.14 o
  -1   3   0     3408.85     3376.30     47.73 o
   0   3   0       57.09       51.40      0.55 o
   1   3   0      257.70      239.17      2.45 o
   2   3   0      753.84      757.00      8.02 o
   3   3   0        4.53        4.61      0.30 o
   4   3   0      214.26      208.76      5.03 o
  -5   4   0      140.64      146.06      3.09 o
  -4   4   0       23.84       23.78      0.92 o
  -3   4   0      578.28      567.06      7.14 o
  -2   4   0      419.27      435.74      5.53 o
  -1   4   0       42.25       40.89      0.46 o
   0   4   0     1393.50     1393.76     13.31 o
   1   4   0        7.86        8.17      0.27 o
   2   4   0      376.95      383.76      4.78 o
   3   4   0       49.82       50.34      1.61 o
   4   4   0       11.80       11.63      0.98 o
  -5   5   0       53.23       53.87      1.50 o
  -4   5   0       12.16       11.75      0.52 o
  -3   5   0        0.51        0.62      0.18 o
  -2   5   0       84.49       88.68      1.41 o
  -1   5   0      157.45      157.27      1.95 o
   0   5   0      117.29      117.09      1.28 o
   1   5   0        1.00        1.91      0.26 o
   2   5   0        0.92        1.26      0.21 o
   3   5   0      108.20      101.36      2.74 o
   4   5   0        2.00        3.05      0.79 o
  -5   6   0        1.19        0.53      0.38 o
  -4   6   0      249.30      239.88      4.71 o
  -3   6   0       24.29       24.76      0.69 o
  -2   6   0      444.07      427.23      6.50 o
  -1   6   0       96.45      101.66      1.46 o
   0   6   0       14.33       14.88      0.31 o
   1   6   0      490.84      486.41      6.90 o
   2   6   0        0.56        0.89      0.26 o
   3   6   0       75.02       77.56      4.77 o
  -4   7   0      272.53      275.44      6.25 o
  -3   7   0      212.17      212.00      3.59 o
  -2   7   0       77.69       72.99      1.41 o
  -1   7   0      594.77      594.50      8.26 o
   0   7   0       54.13       53.82      0.99 o
   1   7   0      130.83      122.37      2.19 o
   2   7   0      130.25      129.46      2.75 o
   3   7   0        0.12       -0.02      0.46 o
  -4   8   0        7.12        7.11      0.88 o
  -3   8   0      122.59      118.04      4.23 o
  -2   8   0       62.16       62.77      1.29 o
  -1   8   0       75.54       70.54      1.59 o
   0   8   0        5.87        5.14      0.37 o
   1   8   0        0.15        0.13      0.38 o
   2   8   0       33.05       31.83      1.80 o
  -4   9   0       55.54       59.24      2.69 o
  -3   9   0        9.88       11.12      0.74 o
  -2   9   0       14.24       15.78      1.09 o
  -1   9   0       18.38       16.86      0.82 o
   0   9   0      122.72      129.79      4.51 o
   1   9   0        0.23        0.18      0.43 o
  -3  10   0        0.16        0.00      0.48 o
  -2  10   0      208.97      219.05      7.14 o
  -1  10   0       22.35       26.14      1.47 o
   0  10   0       62.88       64.35      2.70 o
  -2  11   0       50.66       45.92      2.18 o
  -1  11   0       60.34       55.21      2.46 o
   0 -11   1        1.01       -0.05      0.43 o
   1 -11   1       99.48      117.80      4.20 o
   2 -11   1        0.48        0.16      0.44 o
  -1 -10   1       39.64       39.88      1.97 o
   0 -10   1        0.24        1.27      0.50 o
   1 -10   1        6.71        7.90      0.79 o
   2 -10   1       57.37       58.82      2.44 o
   3 -10   1       91.62       98.85      3.69 o
  -2  -9   1       12.44       11.28      1.09 o
  -1  -9   1        0.52        0.72      0.45 o
   0  -9   1      168.51      154.94      3.81 o
   1  -9   1       17.73       19.87      1.74 o
   2  -9   1      132.97      126.62      3.19 o
   3  -9   1       30.82       31.55      1.48 o
   4  -9   1        5.44        3.62      0.73 o
  -2  -8   1       95.67       98.89      3.75 o
  -1  -8   1        5.48        4.95      0.48 o
   0  -8   1      233.34      236.96      5.46 o
   1  -8   1      129.99      129.64      3.56 o
   2  -8   1       41.88       45.90      1.19 o
   3  -8   1      379.48      379.55      7.20 o
   4  -8   1        6.10        5.84      0.78 o
  -3  -7   1        0.96        1.39      0.57 o
  -2  -7   1       73.78       72.28      2.14 o
  -1  -7   1       36.30       38.93      0.90 o
   0  -7   1       23.46       21.69      0.46 o
   1  -7   1      349.11      358.45      4.68 o
   2  -7   1       97.41       90.79      1.67 o
   3  -7   1       77.66       75.39      1.51 o
   4  -7   1        9.78       12.00      1.04 o
  -3  -6   1       16.76       18.34      1.30 o
  -2  -6   1        2.44        2.92      0.28 o
  -1  -6   1      166.47      161.78      2.26 o
   0  -6   1       10.43       10.84      0.26 o
   1  -6   1       27.28       32.01      0.49 o
   2  -6   1      172.93      164.42      2.47 o
   3  -6   1       31.95       29.93      0.76 o
   4  -6   1      184.29      181.79      3.72 o
   5  -6   1        1.36        1.32      0.62 o
  -4  -5   1        1.78        1.91      0.68 o
  -3  -5   1      225.98      222.63      5.18 o
  -2  -5   1        0.73        1.13      0.23 o
  -1  -5   1      487.69      490.58      6.87 o
   0  -5   1      345.42      328.67      3.53 o
   1  -5   1      253.28      275.58      3.17 o
   2  -5   1     1040.02      996.73     12.46 o
   3  -5   1      176.89      172.82      2.60 o
   4  -5   1      189.04      181.59      3.15 o
   5  -5   1      157.63      155.83      3.25 o
  -4  -4   1        6.54        5.69      0.62 o
  -3  -4   1       50.56       48.54      1.55 o
  -2  -4   1      151.47      146.12      2.00 o
  -1  -4   1       63.81       67.49      0.89 o
   0  -4   1     1421.90     1397.55     14.02 o
   1  -4   1        0.55        1.59      0.10 o
   2  -4   1      304.15      313.11      3.66 o
   3  -4   1      344.88      324.03      4.65 o
   4  -4   1        2.90        3.60      0.37 o
   5  -4   1       98.82       99.17      2.83 o
  -4  -3   1       19.91       21.61      1.06 o
  -3  -3   1      178.03      175.10      3.03 o
  -2  -3   1      202.64      207.11      2.88 o
  -1  -3   1       72.06       80.30      1.04 o
   0  -3   1       45.26       57.28      0.59 o
   1  -3   1      461.00      485.78      4.97 o
   2  -3   1        2.11        0.93      0.10 o
   3  -3   1      144.87      149.73      2.16 o
   4  -3   1       16.62       15.91      0.81 o
   5  -3   1        2.69        2.59      0.51 o
  -5  -2   1       12.13       11.08      1.27 o
  -4  -2   1      171.40      172.56      4.23 o
  -3  -2   1        9.04       10.45      0.34 o
  -2  -2   1      610.46      629.03      6.67 o
  -1  -2   1     1863.70     1910.41     21.06 o
   0  -2   1     1189.11     1194.41     12.01 o
   1  -2   1     4830.86     4869.90     59.32 o
   2  -2   1      623.03      647.90      7.12 o
   3  -2   1      433.50      446.65      5.41 o
   4  -2   1      303.16      296.48      5.66 o
   5  -2   1       12.20       10.97      0.92 o
  -5  -1   1       35.04       35.98      1.51 o
  -4  -1   1       47.17       46.65      1.44 o
  -3  -1   1     1404.35     1402.01     17.78 o
  -2  -1   1       28.83       33.10      0.46 o
  -1  -1   1     9946.64    10113.68    163.52 o
   0  -1   1      798.49      795.33     10.60 o
   1  -1   1     2591.69     2628.41     25.27 o
   2  -1   1     1368.81     1334.04     13.82 o
   3  -1   1       17.78       19.04      0.43 o
   4  -1   1      113.96      113.92      2.52 o
   5  -1   1       21.25       25.08      1.22 o
  -5   0   1       89.13       85.31      2.58 o
  -4   0   1        9.24       10.10      0.49 o
  -3   0   1      280.28      280.87      3.50 o
  -2   0   1      191.32      200.16      2.33 o
  -1   0   1       52.23       52.36      0.52 o
   0   0   1     1092.11      588.82     32.53 o
   1   0   1      783.39      870.89      8.08 o
   2   0   1        1.77        2.17      0.15 o
   3   0   1        9.53       11.28      0.40 o
   4   0   1       54.71       51.86      1.25 o
   5   0   1        7.02        8.33      1.07 o
  -5   1   1       40.88       39.39      1.67 o
  -4   1   1       57.85       57.11      1.32 o
  -3   1   1        3.39        2.71      0.22 o
  -2   1   1      923.92      961.88      9.47 o
  -1   1   1      296.13      336.32      3.11 o
   0   1   1     1342.22     1330.44     23.79 o
   1   1   1      110.26      119.45      1.14 o
   2   1   1       36.35       29.41      0.43 o
   3   1   1      109.18      104.39      1.59 o
   4   1   1        6.13        5.71      0.40 o
   5   1   1       16.89       20.24      1.31 o
  -5   2   1       18.95       20.07      1.05 o
  -4   2   1      670.08      651.57     10.46 o
  -3   2   1       70.50       69.33      1.03 o
  -2   2   1     1790.49     1783.62     20.63 o
  -1   2   1     1312.95     1380.66     21.32 o
   0   2   1      143.78      138.81      1.40 o
   1   2   1     2674.07     2688.38     51.22 o
   2   2   1       39.13       38.89      0.61 o
   3   2   1      403.62      405.06      6.61 o
   4   2   1      138.41      137.53      3.56 o
  -5   3   1        2.51        1.77      0.46 o
  -4   3   1       48.06       47.56      1.16 o
  -3   3   1      302.44      307.11      4.04 o
  -2   3   1       67.93       64.63      0.85 o
  -1   3   1      824.52      830.14      8.42 o
   0   3   1        5.56        5.78      0.13 o
   1   3   1       43.77       47.66      0.59 o
   2   3   1      261.82      271.72      3.55 o
   3   3   1        1.24        1.19      0.30 o
   4   3   1       92.97       95.31      2.73 o
  -5   4   1        5.89        5.15      0.49 o
  -4   4   1       22.97       22.13      0.70 o
  -3   4   1       94.18       92.10      1.38 o
  -2   4   1       37.20       37.45      0.64 o
  -1   4   1       11.93       12.29      0.22 o
   0   4   1      106.28       97.86      1.12 o
   1   4   1        5.99        7.40      0.24 o
   2   4   1      205.37      202.55      2.80 o
   3   4   1        6.49        5.45      0.44 o
   4   4   1       12.81       13.25      0.89 o
  -5   5   1      213.88      209.93      5.11 o
  -4   5   1       44.77       40.97      1.34 o
  -3   5   1      265.86      252.67      4.15 o
  -2   5   1      838.41      829.74     10.37 o
  -1   5   1       55.02       51.59      0.70 o
   0   5   1     1265.19     1248.55     13.66 o
   1   5   1      209.03      210.06      2.64 o
   2   5   1      112.79      108.10      1.82 o
   3   5   1      218.72      212.73      7.11 o
   4   5   1        0.20       -0.15      0.58 o
  -5   6   1       57.57       56.36      4.30 o
  -4   6   1      217.15      219.36      4.37 o
  -3   6   1       21.56       21.50      0.64 o
  -2   6   1      334.98      336.03      4.36 o
  -1   6   1      265.90      268.70      3.86 o
   0   6   1       14.61       13.38      0.31 o
   1   6   1      467.49      460.60      7.17 o
   2   6   1        0.55        0.90      0.39 o
   3   6   1       59.80       55.74      1.87 o
  -4   7   1       18.42       18.19      0.93 o
  -3   7   1       34.92       34.41      1.02 o
  -2   7   1        3.54        4.42      0.37 o
  -1   7   1       20.44       20.53      0.58 o
   0   7   1        3.02        2.79      0.32 o
   1   7   1       14.91       14.21      0.53 o
   2   7   1       30.28       29.54      1.08 o
  -4   8   1        0.17       -0.24      0.45 o
  -3   8   1      127.08      127.55      3.87 o
  -2   8   1        0.33        0.13      0.21 o
  -1   8   1      180.95      185.68      3.58 o
   0   8   1      128.07      133.52      2.72 o
   1   8   1        7.37        8.77      0.63 o
   2   8   1      129.03      137.60      5.00 o
  -4   9   1        9.09        8.80      1.01 o
  -3   9   1      170.17      169.86      5.80 o
  -2   9   1      208.63      202.79      6.64 o
  -1   9   1       59.07       55.41      2.36 o
   0   9   1      226.32      220.63      7.19 o
   1   9   1       40.67       39.14      1.99 o
  -3  10   1        7.67        5.88      0.81 o
  -2  10   1       81.88       75.53      3.07 o
  -1  10   1        8.33        6.87      0.81 o
   0  10   1       12.29       12.01      1.08 o
  -1 -10   2       84.00       81.05      3.12 o
   0 -10   2        0.78        0.22      0.38 o
   1 -10   2       33.03       35.80      3.45 o
   2 -10   2      118.98      119.80      3.06 o
   3 -10   2        2.01        1.10      0.48 o
  -2  -9   2        5.27        5.15      0.78 o
  -1  -9   2       18.26       20.81      1.25 o
   0  -9   2      111.25      117.29      2.97 o
   1  -9   2        0.26        0.23      0.23 o
   2  -9   2      180.00      190.37      4.48 o
   3  -9   2        9.70       11.48      0.74 o
   4  -9   2       27.58       32.81      1.78 o
  -2  -8   2       54.19       56.76      2.44 o
  -1  -8   2       38.48       40.35      1.46 o
   0  -8   2      126.20      123.69      3.03 o
   1  -8   2       10.89       10.81      0.56 o
   2  -8   2        0.18        0.20      0.19 o
   3  -8   2       58.33       59.76      1.52 o
   4  -8   2       27.75       32.06      1.71 o
  -3  -7   2        0.07        0.03      0.47 o
  -2  -7   2       54.45       53.32      1.41 o
  -1  -7   2       47.25       44.58      1.30 o
   0  -7   2        0.31        0.22      0.11 o
   1  -7   2      463.14      464.77      6.78 o
   2  -7   2        0.45        0.79      0.14 o
   3  -7   2      220.27      208.86      4.15 o
   4  -7   2       67.96       68.65      2.81 o
  -3  -6   2        7.92        9.32      0.93 o
  -2  -6   2       32.73       34.35      0.97 o
  -1  -6   2      261.42      259.47      3.77 o
   0  -6   2       79.78       83.91      1.10 o
   1  -6   2      449.75      451.26      5.79 o
   2  -6   2      408.84      399.67      6.19 o
   3  -6   2       73.29       68.89      1.38 o
   4  -6   2      301.91      296.46      9.37 o
   5  -6   2        9.98        9.95      1.11 o
  -4  -5   2        1.17        1.68      0.64 o
  -3  -5   2       46.23       50.69      1.63 o
  -2  -5   2       49.25       49.87      1.08 o
  -1  -5   2      132.02      135.26      1.84 o
   0  -5   2       64.27       61.03      0.80 o
   1  -5   2        2.46        1.54      0.11 o
   2  -5   2      422.46      405.34      5.10 o
   3  -5   2       16.99       17.19      0.42 o
   4  -5   2       28.50       25.43      0.77 o
   5  -5   2       14.25       13.64      1.26 o
  -4  -4   2       24.85       24.78      1.57 o
  -3  -4   2       41.29       41.01      1.13 o
  -2  -4   2       58.32       55.85      0.98 o
  -1  -4   2       14.89       21.21      0.41 o
   0  -4   2      727.77      734.84      9.02 o
   1  -4   2      271.02      300.78      3.53 o
   2  -4   2       81.99       90.90      1.25 o
   3  -4   2      449.54      450.11      5.80 o
   4  -4   2       15.93       16.40      0.72 o
   5  -4   2      110.08      110.51      3.99 o
  -4  -3   2       64.05       68.38      2.10 o
  -3  -3   2      124.19      119.30      2.45 o
  -2  -3   2     1105.34     1134.44     12.34 o
  -1  -3   2     1041.74     1065.47     11.32 o
   0  -3   2     2742.66     2593.75     31.99 o
   1  -3   2     2156.88     2076.41     30.84 o
   2  -3   2      616.62      637.80      8.01 o
   3  -3   2      636.74      620.16      8.63 o
   4  -3   2      127.18      129.68      2.42 o
   5  -3   2       16.49       18.42      1.05 o
  -5  -2   2        0.14        1.00      0.65 o
  -4  -2   2      357.48      348.35      7.77 o
  -3  -2   2       13.70       12.78      0.41 o
  -2  -2   2     1006.13     1050.48     11.63 o
  -1  -2   2      756.18      770.50      7.37 o
   0  -2   2      247.39      245.78      3.38 o
   1  -2   2      814.11      797.56      7.34 o
   2  -2   2       10.56        9.10      0.27 o
   3  -2   2        3.88        4.21      0.21 o
   4  -2   2       78.99       80.50      2.16 o
   5  -2   2       33.42       32.48      1.38 o
  -5  -1   2        0.18       -0.05      0.37 o
  -4  -1   2       10.31        9.23      0.70 o
  -3  -1   2      165.83      167.10      2.18 o
  -2  -1   2       60.76       59.79      0.80 o
  -1  -1   2      122.95      137.48      1.37 o
   0  -1   2       75.85       93.86      2.70 o
   1  -1   2      730.05      767.80      7.03 o
   2  -1   2       51.64       44.74      0.65 o
   3  -1   2      168.01      164.07      2.16 o
   4  -1   2        5.83        5.59      0.46 o
   5  -1   2        7.01        7.88      0.73 o
  -5   0   2      111.62      113.61      3.17 o
  -4   0   2        1.80        2.36      0.28 o
  -3   0   2      616.96      623.78      7.44 o
  -2   0   2      143.26      122.10      1.49 o
  -1   0   2      938.68      949.81      9.29 o
   0   0   2      294.57      329.45      3.03 o
   1   0   2      583.49      566.44      5.05 o
   2   0   2      289.64      278.15      3.04 o
   3   0   2      408.72      405.05      5.88 o
   4   0   2       29.77       29.86      0.89 o
   5   0   2      168.98      172.82      4.46 o
  -5   1   2      151.01      149.50      3.87 o
  -4   1   2      112.58      110.41      2.15 o
  -3   1   2      190.21      184.98      2.38 o
  -2   1   2     1505.84     1509.23     15.58 o
  -1   1   2       11.40        9.41      0.28 o
   0   1   2     2663.24     2768.38     39.31 o
   1   1   2      442.34      430.22      4.27 o
   2   1   2      251.62      268.24      3.13 o
   3   1   2      530.11      524.04      8.42 o
   4   1   2       41.27       37.54      1.17 o
   5   1   2       46.89       51.48      2.71 o
  -5   2   2        7.29        8.29      0.71 o
  -4   2   2      130.46      129.23      2.44 o
  -3   2   2       91.58       88.90      1.38 o
  -2   2   2       16.41       16.61      0.35 o
  -1   2   2       96.98       91.14      1.06 o
   0   2   2      567.62      611.00      5.39 o
   1   2   2      527.51      540.53      5.32 o
   2   2   2        7.30        6.71      0.20 o
   3   2   2       27.95       29.58      0.73 o
   4   2   2       54.81       53.07      1.80 o
  -5   3   2        0.15       -0.09      0.25 o
  -4   3   2       49.91       46.28      1.00 o
  -3   3   2      124.39      121.35      1.61 o
  -2   3   2        2.07        2.19      0.13 o
  -1   3   2      649.40      610.93      7.65 o
   0   3   2      151.07      146.25      1.56 o
   1   3   2      284.50      295.38      3.12 o
   2   3   2      367.76      348.40      4.28 o
   3   3   2       13.79       14.05      0.49 o
   4   3   2       83.43       80.24      2.43 o
  -5   4   2      150.74      148.91      3.13 o
  -4   4   2       68.34       65.40      1.28 o
  -3   4   2     1029.86      987.54     15.08 o
  -2   4   2      247.07      245.62      2.79 o
  -1   4   2     1092.10     1108.30     11.97 o
   0   4   2     1500.96     1515.96     13.94 o
   1   4   2      110.61      110.24      1.31 o
   2   4   2      786.80      773.25      9.97 o
   3   4   2       25.84       25.03      1.10 o
   4   4   2       34.09       38.71      1.56 o
  -5   5   2       56.45       55.58      1.89 o
  -4   5   2        5.93        6.85      0.48 o
  -3   5   2        0.46        0.57      0.18 o
  -2   5   2      409.73      419.18      4.98 o
  -1   5   2      119.37      113.05      1.47 o
   0   5   2      492.04      496.34      5.55 o
   1   5   2        6.92        7.07      0.22 o
   2   5   2        3.84        4.38      0.32 o
   3   5   2       72.57       72.48      2.50 o
   4   5   2        4.66        4.48      0.95 o
  -5   6   2        2.48        2.66      0.51 o
  -4   6   2        0.78        0.69      0.29 o
  -3   6   2       45.05       44.44      1.18 o
  -2   6   2       20.61       22.02      0.57 o
  -1   6   2       38.97       39.84      0.61 o
   0   6   2        3.45        3.74      0.21 o
   1   6   2      260.67      261.95      4.27 o
   2   6   2       13.13       13.41      1.09 o
   3   6   2       64.60       63.51      2.07 o
  -5   7   2        0.89        0.71      0.60 o
  -4   7   2      172.49      172.57      4.21 o
  -3   7   2      137.04      137.32      2.86 o
  -2   7   2      148.80      147.60      2.90 o
  -1   7   2      869.33      860.21     14.88 o
   0   7   2       36.88       36.54      1.00 o
   1   7   2      400.99      408.62      9.15 o
   2   7   2       59.59       54.22      1.78 o
   3   7   2       10.01       11.45      1.24 o
  -4   8   2       36.69       37.12      1.42 o
  -3   8   2      363.55      367.06      8.07 o
  -2   8   2       51.85       49.29      2.53 o
  -1   8   2      213.52      208.43      4.78 o
   0   8   2      224.38      214.76      4.95 o
   1   8   2        2.05        3.41      0.56 o
   2   8   2      135.63      131.01      3.49 o
  -4   9   2        0.13       -0.06      0.54 o
  -3   9   2       24.15       23.30      1.06 o
  -2   9   2       41.07       40.29      1.48 o
  -1   9   2        8.63        9.71      0.67 o
   0   9   2       59.65       60.22      1.87 o
   1   9   2        7.83        8.35      0.97 o
  -3  10   2        4.96        6.73      0.88 o
  -2  10   2      108.82      112.03      4.20 o
  -1  10   2        0.19        1.34      0.55 o
   0  10   2       10.83       13.37      1.20 o
   0 -10   3        0.48       -0.12      0.38 o
   1 -10   3       22.04       25.25      1.52 o
   2 -10   3       24.65       27.02      1.61 o
  -2  -9   3        2.71        3.08      0.63 o
  -1  -9   3       13.68       13.27      0.72 o
   0  -9   3       23.72       22.72      0.87 o
   1  -9   3       11.71       14.93      0.72 o
   2  -9   3       94.50       92.26      2.37 o
   3  -9   3        1.43        2.16      0.37 o
   4  -9   3        6.44        7.63      0.83 o
  -2  -8   3       79.52       88.01      3.27 o
  -1  -8   3        7.62        7.13      0.51 o
   0  -8   3      271.29      266.94      5.96 o
   1  -8   3       47.71       48.16      1.36 o
   2  -8   3       65.02       63.06      2.00 o
   3  -8   3      295.63      300.88      5.79 o
   4  -8   3        3.59        3.61      0.65 o
  -3  -7   3        0.53        0.92      0.52 o
  -2  -7   3       48.51       52.11      3.05 o
  -1  -7   3       41.28       44.63      1.29 o
   0  -7   3       18.20       19.69      0.58 o
   1  -7   3      386.42      401.35      6.68 o
   2  -7   3        4.64        4.70      0.26 o
   3  -7   3      170.85      172.33      3.50 o
   4  -7   3       36.30       35.42      1.77 o
  -3  -6   3        0.13        0.25      0.44 o
  -2  -6   3        1.95        2.19      0.34 o
  -1  -6   3      179.69      179.03      3.10 o
   0  -6   3       36.58       36.68      0.92 o
   1  -6   3      254.61      262.38      3.52 o
   2  -6   3       12.71       13.36      0.41 o
   3  -6   3        2.31        2.80      0.36 o
   4  -6   3       75.90       74.80      2.97 o
  -4  -5   3        3.31        3.22      0.70 o
  -3  -5   3      120.23      119.67      3.11 o
  -2  -5   3       33.60       33.82      0.67 o
  -1  -5   3      352.19      353.60      4.08 o
   0  -5   3     1016.88     1047.76     14.19 o
   1  -5   3       15.45       17.89      0.49 o
   2  -5   3     1415.87     1436.32     16.31 o
   3  -5   3        0.72        0.62      0.13 o
   4  -5   3      177.19      174.25      5.03 o
   5  -5   3       40.52       44.71      2.33 o
  -4  -4   3       26.74       24.58      1.55 o
  -3  -4   3      238.73      239.26      3.79 o
  -2  -4   3      592.57      604.34      7.19 o
  -1  -4   3      408.31      425.13      4.82 o
   0  -4   3     1654.46     1564.30     19.21 o
   1  -4   3      480.45      488.73      6.19 o
   2  -4   3      282.90      268.05      3.18 o
   3  -4   3      401.04      393.46      5.59 o
   4  -4   3        2.09        3.12      0.42 o
   5  -4   3      111.10      115.20      4.48 o
  -4  -3   3       23.11       23.52      1.07 o
  -3  -3   3       22.29       20.87      0.71 o
  -2  -3   3      294.49      297.82      3.31 o
  -1  -3   3        0.76        1.39      0.09 o
   0  -3   3        6.37        4.85      0.15 o
   1  -3   3       60.09       55.44      0.79 o
   2  -3   3      453.74      461.67      6.01 o
   3  -3   3       98.79       94.65      1.35 o
   4  -3   3       93.46       95.42      1.91 o
   5  -3   3        0.97        0.70      0.47 o
  -5  -2   3        0.07        0.70      0.60 o
  -4  -2   3      109.61      111.60      2.93 o
  -3  -2   3        0.37        0.33      0.15 o
  -2  -2   3        7.36        9.64      0.56 o
  -1  -2   3      470.43      474.44      5.36 o
   0  -2   3      854.30      882.00     24.17 o
   1  -2   3      414.06      416.41      4.29 o
   2  -2   3        5.67        6.10      0.20 o
   3  -2   3        0.63        0.69      0.17 o
   4  -2   3      212.79      225.00      3.89 o
   5  -2   3        6.14        6.35      0.68 o
  -5  -1   3        6.10        7.18      0.68 o
  -4  -1   3      143.77      142.58      3.54 o
  -3  -1   3      372.57      367.88      4.52 o
  -2  -1   3      261.59      275.97      3.14 o
  -1  -1   3      813.02      798.40     10.42 o
   0  -1   3     1940.64     1868.01     58.18 o
   1  -1   3      171.39      149.07      1.50 o
   2  -1   3     2038.07     2084.63     22.70 o
   3  -1   3       72.50       72.18      1.19 o
   4  -1   3      479.03      478.09      7.71 o
   5  -1   3       69.32       67.68      2.22 o
  -5   0   3       70.08       66.88      2.16 o
  -4   0   3        1.79        1.32      0.34 o
  -3   0   3      451.39      449.21      5.81 o
  -2   0   3        9.47        7.12      0.29 o
  -1   0   3      144.14      144.37      1.44 o
   0   0   3     1006.47     1007.25     12.79 o
   1   0   3        1.10        2.47      0.19 o
   2   0   3      623.57      612.37      6.69 o
   3   0   3       96.17       95.23      1.57 o
   4   0   3        7.19        7.31      0.51 o
  -5   1   3       40.06       41.63      1.59 o
  -4   1   3        2.06        2.42      0.33 o
  -3   1   3       48.45       45.28      0.79 o
  -2   1   3      404.42      390.88      4.08 o
  -1   1   3      833.45      905.85      9.70 o
   0   1   3      420.82      415.85      3.66 o
   1   1   3      126.80      132.54      1.33 o
   2   1   3       24.96       23.70      0.41 o
   3   1   3      331.77      327.91      4.89 o
   4   1   3       17.70       20.29      0.84 o
  -5   2   3       11.33       10.48      0.63 o
  -4   2   3      375.58      370.14      6.16 o
  -3   2   3       27.35       26.49      0.48 o
  -2   2   3      903.08      889.13      9.64 o
  -1   2   3     1340.55     1399.96     14.89 o
   0   2   3      414.05      435.71      4.03 o
   1   2   3     2085.90     2026.38     22.32 o
   2   2   3      175.64      182.05      2.11 o
   3   2   3      237.63      233.13      3.61 o
   4   2   3      112.80      108.83      3.01 o
  -5   3   3        7.69        7.45      0.54 o
  -4   3   3      324.24      320.09      4.75 o
  -3   3   3      337.85      341.38      5.53 o
  -2   3   3      132.81      135.70      1.84 o
  -1   3   3     2532.77     2607.86     30.07 o
   0   3   3       28.95       29.30      0.38 o
   1   3   3     1112.70     1140.86     11.27 o
   2   3   3      204.74      197.71      2.75 o
   3   3   3       13.35       13.91      0.57 o
   4   3   3       78.56       81.44      3.66 o
  -5   4   3       10.46       10.29      0.78 o
  -4   4   3      145.30      139.72      2.64 o
  -3   4   3      230.00      231.40      3.81 o
  -2   4   3      270.69      254.98      4.79 o
  -1   4   3       61.89       61.42      0.82 o
   0   4   3      139.83      142.37      1.65 o
   1   4   3      114.36      111.18      1.37 o
   2   4   3      209.67      205.91      3.17 o
   3   4   3       13.65       13.92      0.69 o
   4   4   3        3.87        4.96      0.65 o
  -5   5   3       27.55       28.98      1.31 o
  -4   5   3        1.21        2.25      0.34 o
  -3   5   3       18.83       17.81      0.78 o
  -2   5   3      499.54      491.81      6.78 o
  -1   5   3        1.37        1.79      0.12 o
   0   5   3      966.02      977.33     10.55 o
   1   5   3       23.14       21.50      0.52 o
   2   5   3      116.55      117.36      2.23 o
   3   5   3       72.75       72.14      2.23 o
  -5   6   3       64.17       69.53      2.24 o
  -4   6   3      395.22      397.57      8.75 o
  -3   6   3       70.54       68.55      3.85 o
  -2   6   3     1574.81     1555.26     23.27 o
  -1   6   3      223.57      220.68      3.25 o
   0   6   3      602.55      598.40     11.64 o
   1   6   3      421.43      407.94      7.99 o
   2   6   3       11.73       11.57      0.61 o
   3   6   3      108.00      108.34      3.06 o
  -5   7   3        0.12        0.09      0.53 o
  -4   7   3      183.83      181.89      4.42 o
  -3   7   3       55.12       56.61      1.71 o
  -2   7   3       10.88       11.72      0.65 o
  -1   7   3      498.21      486.20      8.63 o
   0   7   3       99.90       96.33      2.50 o
   1   7   3      192.05      189.80      3.76 o
   2   7   3        8.29        9.37      1.79 o
   3   7   3        0.78        1.86      0.75 o
  -4   8   3        0.16       -0.21      0.32 o
  -3   8   3      124.90      122.74      3.88 o
  -2   8   3       37.97       37.59      1.30 o
  -1   8   3       64.55       63.51      1.87 o
   0   8   3        0.27        0.12      0.61 o
   1   8   3        9.84        8.38      0.67 o
   2   8   3       28.75       29.35      1.32 o
  -4   9   3        6.93        6.25      0.95 o
  -3   9   3      171.77      171.05      4.21 o
  -2   9   3       48.65       51.60      1.68 o
  -1   9   3        5.09        4.95      0.75 o
   0   9   3      151.59      150.70      3.79 o
   1   9   3        6.59        5.67      0.62 o
  -2  10   3      126.70      120.86      4.54 o
  -1  10   3       13.13       15.14      1.25 o
   0  10   3       35.38       32.73      1.91 o
   0 -10   4        3.04        4.38      0.69 o
   1 -10   4       43.07       42.50      2.08 o
   2 -10   4       26.02       19.24      1.31 o
  -1  -9   4       39.65       40.16      2.04 o
   0  -9   4       95.69       96.73      3.74 o
   1  -9   4        0.22        0.88      0.37 o
   2  -9   4      293.20      305.13     10.08 o
   3  -9   4        8.97        8.78      0.88 o
  -2  -8   4       38.86       41.79      3.21 o
  -1  -8   4       11.61       12.12      1.98 o
   0  -8   4      176.99      180.04      4.78 o
   1  -8   4        3.58        4.44      0.27 o
   2  -8   4       15.08       16.74      0.98 o
   3  -8   4       87.09       85.67      1.99 o
   4  -8   4        7.93        7.18      0.78 o
  -3  -7   4        9.40       10.63      0.98 o
  -2  -7   4      132.65      127.16      4.58 o
  -1  -7   4        0.34        0.37      0.16 o
   0  -7   4       74.55       71.16      1.44 o
   1  -7   4      197.87      191.48      3.13 o
   2  -7   4        7.86        9.55      0.36 o
   3  -7   4      156.30      150.31      3.69 o
   4  -7   4        0.17        0.67      0.45 o
  -3  -6   4       56.57       58.81      2.46 o
  -2  -6   4       47.05       43.73      1.34 o
  -1  -6   4      954.82      951.57     16.61 o
   0  -6   4        0.84        1.43      0.24 o
   1  -6   4     1242.87     1254.26     20.41 o
   2  -6   4       90.13       87.51      1.58 o
   3  -6   4       91.29       93.56      2.06 o
   4  -6   4      205.96      218.00      7.07 o
  -4  -5   4       13.14       11.59      1.09 o
  -3  -5   4      246.94      253.32      5.89 o
  -2  -5   4       14.94       15.93      0.42 o
  -1  -5   4      409.83      418.38      4.88 o
   0  -5   4      252.27      258.05      4.06 o
   1  -5   4        2.43        3.16      0.12 o
   2  -5   4      420.95      411.57      5.18 o
   3  -5   4       58.49       60.72      1.46 o
   4  -5   4       54.55       52.98      2.32 o
  -4  -4   4        0.07       -0.38      0.38 o
  -3  -4   4       49.60       49.03      1.42 o
  -2  -4   4       19.92       20.47      0.51 o
  -1  -4   4      108.19      111.36      1.50 o
   0  -4   4      222.78      218.22      3.37 o
   1  -4   4      671.99      658.24     10.13 o
   2  -4   4       56.70       54.49      0.97 o
   3  -4   4       34.67       35.15      0.75 o
   4  -4   4       10.20        9.20      0.72 o
  -4  -3   4       40.14       41.58      1.38 o
  -3  -3   4        1.69        2.04      0.22 o
  -2  -3   4      639.14      647.12      7.40 o
  -1  -3   4       56.68       63.72      0.87 o
   0  -3   4      449.08      442.24      6.55 o
   1  -3   4      504.00      499.11      6.70 o
   2  -3   4        1.01        1.14      0.10 o
   3  -3   4      967.54      976.89     12.53 o
   4  -3   4        4.65        4.82      0.51 o
   5  -3   4      151.55      148.17      5.49 o
  -4  -2   4      164.15      162.78      3.97 o
  -3  -2   4       59.45       58.28      1.21 o
  -2  -2   4      220.67      213.31      3.05 o
  -1  -2   4     1493.50     1447.17     17.74 o
   0  -2   4        1.24        1.21      0.23 o
   1  -2   4     2748.36     2648.72     33.03 o
   2  -2   4      175.41      170.47      2.10 o
   3  -2   4      463.47      469.21      6.19 o
   4  -2   4      283.00      274.11      4.66 o
  -5  -1   4        5.16        5.53      0.63 o
  -4  -1   4       34.82       31.00      1.18 o
  -3  -1   4       32.41       29.79      0.66 o
  -2  -1   4       72.11       71.48      0.97 o
  -1  -1   4      536.37      540.74      6.11 o
   0  -1   4      111.03      125.69      2.14 o
   1  -1   4      152.42      156.28      1.76 o
   2  -1   4      229.33      236.37      2.94 o
   3  -1   4       29.85       29.23      0.64 o
   4  -1   4      132.63      130.31      2.49 o
   5  -1   4        4.45        4.40      0.88 o
  -5   0   4       27.28       29.11      1.30 o
  -4   0   4       25.95       25.13      1.03 o
  -3   0   4      350.75      346.41      4.53 o
  -2   0   4       15.54       15.05      0.33 o
  -1   0   4      132.70      128.79      1.41 o
   0   0   4     1578.38     1618.56     27.23 o
   1   0   4       72.38       80.95      0.99 o
   2   0   4     1088.57     1099.43     13.62 o
   3   0   4        6.02        6.47      0.40 o
   4   0   4       22.72       22.57      0.89 o
   5   0   4       39.15       39.93      2.33 o
  -5   1   4      205.96      204.01      4.06 o
  -4   1   4       65.28       64.27      1.89 o
  -3   1   4      355.65      360.90      4.33 o
  -2   1   4     1616.28     1603.70     18.69 o
  -1   1   4      456.82      477.36      4.62 o
   0   1   4     3184.26     3234.82     48.78 o
   1   1   4     1128.71     1160.71     12.03 o
   2   1   4      302.52      296.70      3.27 o
   3   1   4      620.43      606.04      8.74 o
   4   1   4        0.87        1.78      0.36 o
  -5   2   4       12.79       12.58      0.69 o
  -4   2   4      175.88      170.75      2.97 o
  -3   2   4       25.80       25.35      0.53 o
  -2   2   4      974.96     1000.11     12.33 o
  -1   2   4        0.72        1.02      0.10 o
   0   2   4      404.97      452.36      4.20 o
   1   2   4      374.76      370.28      3.60 o
   2   2   4        1.63        1.75      0.24 o
   3   2   4       78.94       82.90      1.55 o
   4   2   4        6.27        6.22      0.64 o
  -5   3   4      109.24      108.15      3.01 o
  -4   3   4       58.24       58.65      1.50 o
  -3   3   4       38.86       39.04      0.79 o
  -2   3   4       24.50       24.25      0.47 o
  -1   3   4      525.58      534.48      6.28 o
   0   3   4      193.37      202.23      2.07 o
   1   3   4      289.29      291.82      3.03 o
   2   3   4       10.60       10.88      0.37 o
   3   3   4        3.68        3.95      0.41 o
   4   3   4       58.19       56.67      1.98 o
  -5   4   4       39.64       39.89      1.55 o
  -4   4   4       15.29       18.14      1.40 o
  -3   4   4      975.52      942.01     19.47 o
  -2   4   4      108.99      103.64      2.92 o
  -1   4   4     1599.92     1619.76     16.66 o
   0   4   4      716.12      702.63      7.17 o
   1   4   4      258.96      255.77      3.22 o
   2   4   4      436.59      428.02      6.26 o
   3   4   4       35.06       37.23      1.42 o
  -5   5   4      288.67      292.18      6.82 o
  -4   5   4       24.02       25.13      1.07 o
  -3   5   4      905.14      886.22     18.39 o
  -2   5   4      448.89      466.21      7.63 o
  -1   5   4      368.87      368.52      4.08 o
   0   5   4      796.10      806.30     10.66 o
   1   5   4       24.44       25.88      0.62 o
   2   5   4      110.44      110.44      2.16 o
   3   5   4       30.02       28.01      1.27 o
  -5   6   4       22.02       23.71      1.19 o
  -4   6   4       73.23       73.25      2.16 o
  -3   6   4       66.35       60.79      1.78 o
  -2   6   4      425.53      419.96      7.49 o
  -1   6   4      200.55      195.93      2.91 o
   0   6   4       41.31       41.01      1.31 o
   1   6   4        0.50        0.85      0.30 o
   2   6   4       25.51       24.57      1.10 o
   3   6   4        9.51       11.36      0.86 o
  -5   7   4        0.50        1.21      0.63 o
  -4   7   4      180.88      187.00      4.56 o
  -3   7   4        0.28        0.48      0.31 o
  -2   7   4       42.21       39.30      1.31 o
  -1   7   4      106.97      103.09      2.64 o
   0   7   4       16.52       16.79      0.82 o
   1   7   4       96.99       97.06      2.46 o
   2   7   4        0.54        0.51      0.37 o
  -4   8   4       89.25       88.82      2.58 o
  -3   8   4      210.09      205.27      5.07 o
  -2   8   4        2.24        1.91      0.38 o
  -1   8   4      324.28      315.24      7.04 o
   0   8   4        4.59        4.18      0.73 o
   1   8   4       65.82       66.99      2.91 o
   2   8   4       45.03       46.24      2.51 o
  -4   9   4       26.88       27.16      1.79 o
  -3   9   4       68.39       68.24      2.11 o
  -2   9   4        5.68        7.36      0.62 o
  -1   9   4        0.30        0.36      0.33 o
   0   9   4       72.54       74.03      2.24 o
   1   9   4        4.87        5.56      0.91 o
  -2  10   4       55.47       58.33      3.08 o
  -1  10   4        5.03        4.88      0.60 o
   1 -10   5       91.73       99.56      3.83 o
  -1  -9   5       39.42       36.97      1.92 o
   0  -9   5       29.76       29.47      1.55 o
   1  -9   5        1.59        1.95      0.43 o
   2  -9   5       99.06       88.90      3.42 o
   3  -9   5        2.97        3.04      0.58 o
  -2  -8   5       28.59       27.46      1.67 o
  -1  -8   5       12.80       10.30      0.87 o
   0  -8   5      249.60      233.56      5.44 o
   1  -8   5        3.00        2.16      0.27 o
   2  -8   5      115.67      114.05      4.50 o
   3  -8   5       47.17       41.73      1.99 o
  -3  -7   5        0.24        0.29      0.40 o
  -2  -7   5      381.44      387.96     16.75 o
  -1  -7   5        1.55        1.96      0.28 o
   0  -7   5      336.12      340.48      7.65 o
   1  -7   5      193.58      198.93      3.87 o
   2  -7   5        3.45        4.51      0.31 o
   3  -7   5      229.93      238.33      4.64 o
   4  -7   5        2.38        3.05      0.55 o
  -3  -6   5        1.85        2.57      0.39 o
  -2  -6   5       22.80       23.70      1.27 o
  -1  -6   5      135.94      140.85      3.59 o
   0  -6   5      101.46       97.57      1.97 o
   1  -6   5      132.58      131.16      2.60 o
   2  -6   5       43.00       41.40      0.76 o
   3  -6   5        4.65        4.73      0.35 o
   4  -6   5       16.48       17.59      1.16 o
  -4  -5   5        1.28        1.17      0.55 o
  -3  -5   5       70.75       68.99      2.36 o
  -2  -5   5       89.11       92.01      1.60 o
  -1  -5   5      209.28      211.04      2.73 o
   0  -5   5      129.16      136.43      2.20 o
   1  -5   5       23.07       21.63      0.78 o
   2  -5   5       21.82       20.67      0.51 o
   3  -5   5        1.35        1.48      0.24 o
   4  -5   5       58.70       57.26      2.44 o
  -4  -4   5        2.66        2.31      0.58 o
  -3  -4   5      226.26      229.50      5.54 o
  -2  -4   5       30.22       28.81      0.54 o
  -1  -4   5       92.82       92.70      1.37 o
   0  -4   5     1165.48     1114.60     30.31 o
   1  -4   5        1.92        2.33      0.12 o
   2  -4   5     1352.82     1331.36     17.99 o
   3  -4   5      164.83      158.32      2.78 o
   4  -4   5      181.04      172.49      5.82 o
  -4  -3   5       29.06       28.34      1.10 o
  -3  -3   5        0.34        0.80      0.18 o
  -2  -3   5      585.67      593.59      7.59 o
  -1  -3   5       21.88       23.94      0.47 o
   0  -3   5      889.48      841.88     17.81 o
   1  -3   5      291.80      296.14      4.17 o
   2  -3   5       83.71       84.30      1.40 o
   3  -3   5      427.34      417.89      5.54 o
   4  -3   5        5.44        5.06      0.56 o
  -4  -2   5       45.02       43.44      1.18 o
  -3  -2   5       50.18       50.02      0.95 o
  -2  -2   5      103.43      110.21      1.43 o
  -1  -2   5        2.50        2.76      0.10 o
   0  -2   5        1.15        0.48      0.22 o
   1  -2   5      405.65      415.42      4.80 o
   2  -2   5       29.12       27.38      0.45 o
   3  -2   5       82.60       83.04      1.36 o
   4  -2   5        2.12        1.83      0.36 o
  -5  -1   5        0.10       -0.15      0.52 o
  -4  -1   5      114.93      118.60      3.03 o
  -3  -1   5      153.04      149.50      2.59 o
  -2  -1   5       30.84       32.18      0.62 o
  -1  -1   5     2213.92     2197.67     25.38 o
   0  -1   5       34.74       29.68      0.45 o
   1  -1   5     1603.05     1628.14     17.58 o
   2  -1   5      468.74      467.25      5.52 o
   3  -1   5       41.40       42.73      0.84 o
   4  -1   5      214.84      222.16      4.93 o
  -5   0   5       48.07       50.79      1.45 o
  -4   0   5       34.81       31.26      0.94 o
  -3   0   5      641.74      623.04      7.85 o
  -2   0   5      282.59      282.15      4.49 o
  -1   0   5      958.21      979.85     11.00 o
   0   0   5     2118.21     2104.92     38.28 o
   1   0   5      116.20      110.45      1.26 o
   2   0   5     1037.79     1034.02     12.19 o
   3   0   5       27.66       29.60      0.68 o
   4   0   5       45.71       48.19      1.42 o
  -5   1   5       39.30       37.15      1.39 o
  -4   1   5       39.58       39.31      1.09 o
  -3   1   5       50.50       50.95      1.05 o
  -2   1   5       12.05        9.22      0.25 o
  -1   1   5        0.28        0.24      0.08 o
   0   1   5      172.57      174.30      1.76 o
   1   1   5        0.99        1.26      0.10 o
   2   1   5        0.36        0.45      0.11 o
   3   1   5       41.75       41.44      1.04 o
   4   1   5       21.44       17.99      0.90 o
  -5   2   5        7.70        8.70      0.72 o
  -4   2   5       31.90       31.90      1.25 o
  -3   2   5       11.62       10.53      0.41 o
  -2   2   5      647.75      647.98      7.69 o
  -1   2   5       49.52       45.16      0.64 o
   0   2   5      255.21      267.23      2.83 o
   1   2   5      548.84      543.56      6.09 o
   2   2   5        1.29        1.34      0.17 o
   3   2   5      194.14      195.44      3.44 o
   4   2   5        8.61        8.16      1.02 o
  -5   3   5        9.46        9.12      0.74 o
  -4   3   5      605.19      616.10     11.22 o
  -3   3   5      395.96      379.34      6.07 o
  -2   3   5     1021.01     1033.61     12.98 o
  -1   3   5     1951.27     1938.10     21.93 o
   0   3   5      625.05      648.52      6.69 o
   1   3   5      749.94      736.20      8.22 o
   2   3   5      370.65      372.10      5.49 o
   3   3   5       16.39       21.53      3.98 o
   4   3   5      135.82      140.57      5.36 o
  -5   4   5       13.78       14.59      0.92 o
  -4   4   5      142.30      145.34      3.07 o
  -3   4   5      320.41      322.70      7.03 o
  -2   4   5       60.10       60.26      0.97 o
  -1   4   5      332.44      344.82      3.62 o
   0   4   5       49.93       48.64      0.70 o
   1   4   5        0.38        0.88      0.15 o
   2   4   5       65.40       64.70      1.27 o
   3   4   5        6.22        5.61      0.59 o
  -5   5   5       82.33       80.65      2.48 o
  -4   5   5       62.51       61.48      1.90 o
  -3   5   5      144.80      142.73      3.44 o
  -2   5   5       30.14       29.45      0.83 o
  -1   5   5       22.82       23.13      0.48 o
   0   5   5       26.20       27.01      0.63 o
   1   5   5       59.53       57.98      1.12 o
   2   5   5        1.81        2.06      0.35 o
   3   5   5       12.60       11.68      0.86 o
  -5   6   5      113.83      121.42      5.25 o
  -4   6   5       94.37       89.69      2.53 o
  -3   6   5       31.35       29.40      1.12 o
  -2   6   5      402.78      396.89     10.01 o
  -1   6   5       25.45       26.06      0.73 o
   0   6   5      136.72      131.35      3.22 o
   1   6   5      178.56      172.25      4.33 o
   2   6   5        7.21        7.31      0.65 o
  -4   7   5      190.20      199.71      4.86 o
  -3   7   5        1.78        1.60      0.37 o
  -2   7   5      175.44      171.55      4.09 o
  -1   7   5       76.29       76.29      2.75 o
   0   7   5       34.15       31.92      1.21 o
   1   7   5      124.65      121.70      3.20 o
   2   7   5       33.04       31.43      1.37 o
  -4   8   5        0.43       -0.12      0.36 o
  -3   8   5        2.10        2.55      0.90 o
  -2   8   5       56.46       56.92      1.79 o
  -1   8   5       92.89       91.95      2.54 o
   0   8   5        4.43        4.70      0.53 o
   1   8   5       24.47       26.81      1.23 o
  -4   9   5        3.72        4.57      0.89 o
  -3   9   5      104.35      112.45      3.10 o
  -2   9   5       16.27       17.64      0.95 o
  -1   9   5       34.46       36.16      1.42 o
   0   9   5      138.64      144.53      3.77 o
   1   9   5        3.87        3.14      0.82 o
  -3  10   5       55.75       57.47      2.83 o
  -2  10   5      161.07      165.97      6.03 o
  -1  10   5       16.91       17.07      1.45 o
   0  10   5       97.62       95.62      4.04 o
  -1  -9   6       86.80       82.48      3.35 o
   0  -9   6       35.16       32.62      1.62 o
   1  -9   6       24.85       25.64      1.34 o
   2  -9   6       91.92       86.55      3.30 o
  -2  -8   6        8.44       11.73      1.05 o
  -1  -8   6       19.54       20.72      1.23 o
   0  -8   6      116.28      126.89      3.10 o
   1  -8   6        3.28        1.71      0.24 o
   2  -8   6       47.32       55.02      1.86 o
   3  -8   6       17.50       23.34      1.38 o
  -2  -7   6       55.98       53.78      2.41 o
  -1  -7   6       35.91       33.09      1.07 o
   0  -7   6        1.92        2.23      0.46 o
   1  -7   6        3.05        3.33      0.24 o
   2  -7   6       70.54       71.61      1.65 o
   3  -7   6       33.97       31.20      1.60 o
  -3  -6   6       13.10       11.63      0.65 o
  -2  -6   6       58.84       55.42      1.46 o
  -1  -6   6        6.01        6.63      0.80 o
   0  -6   6       11.11       10.06      0.34 o
   1  -6   6      115.68      106.55      2.15 o
   2  -6   6       69.54       67.76      1.55 o
   3  -6   6       53.55       50.75      1.31 o
   4  -6   6      167.06      167.86      5.51 o
  -4  -5   6       21.22       22.03      1.38 o
  -3  -5   6       64.95       66.37      2.29 o
  -2  -5   6        0.25        0.36      0.13 o
  -1  -5   6      608.52      598.51      9.18 o
   0  -5   6       27.11       30.09      1.52 o
   1  -5   6      558.89      558.66     11.42 o
   2  -5   6      447.96      437.41      8.22 o
   3  -5   6      102.55      101.34      2.23 o
   4  -5   6      228.28      227.59      7.31 o
  -4  -4   6       12.93       14.06      1.08 o
  -3  -4   6      133.63      129.30      3.08 o
  -2  -4   6        2.15        2.16      0.18 o
  -1  -4   6       36.50       37.82      0.82 o
   0  -4   6      298.68      299.35      6.65 o
   1  -4   6        3.43        3.51      0.14 o
   2  -4   6      200.51      197.95      3.25 o
   3  -4   6       24.60       23.14      0.78 o
   4  -4   6        2.72        2.63      0.57 o
  -4  -3   6        0.46        0.51      0.31 o
  -3  -3   6        4.52        5.13      0.34 o
  -2  -3   6      149.75      153.06      2.83 o
  -1  -3   6        1.44        0.91      0.09 o
   0  -3   6      370.15      354.94     10.13 o
   1  -3   6       72.43       82.48      1.45 o
   2  -3   6       36.34       34.97      0.71 o
   3  -3   6      107.72      109.00      1.87 o
   4  -3   6        0.18        0.25      0.45 o
  -4  -2   6      182.25      179.62      4.18 o
  -3  -2   6        7.67        7.01      0.28 o
  -2  -2   6      927.43      951.37     10.74 o
  -1  -2   6      411.21      400.37      5.96 o
   0  -2   6      757.57      781.65     35.60 o
   1  -2   6     1439.44     1375.95     15.69 o
   2  -2   6      113.23      119.61      1.59 o
   3  -2   6      383.54      382.62      5.52 o
   4  -2   6       71.99       74.83      3.10 o
  -5  -1   6        0.59       -0.15      0.28 o
  -4  -1   6       68.07       64.27      1.32 o
  -3  -1   6      147.20      139.28      2.06 o
  -2  -1   6        9.36        7.87      0.23 o
  -1  -1   6     1202.47     1205.75     12.89 o
   0  -1   6        6.23        5.69      0.21 o
   1  -1   6      384.45      379.66      5.20 o
   2  -1   6      151.21      150.49      1.98 o
   3  -1   6        4.82        4.80      0.41 o
   4  -1   6       83.52       87.54      3.56 o
  -5   0   6        0.57        0.69      0.40 o
  -4   0   6        9.50        9.82      0.52 o
  -3   0   6       47.40       43.78      1.08 o
  -2   0   6        6.69        5.29      0.21 o
  -1   0   6       13.28       13.23      0.25 o
   0   0   6      136.42      142.47      1.70 o
   1   0   6       79.28       76.68      0.98 o
   2   0   6      132.22      133.88      1.81 o
   3   0   6       17.45       16.11      0.54 o
   4   0   6        6.80        7.79      0.68 o
  -5   1   6       67.96       72.60      2.25 o
  -4   1   6       17.08       18.89      0.88 o
  -3   1   6      311.48      310.81      4.54 o
  -2   1   6      849.05      826.57     10.19 o
  -1   1   6      190.47      199.01      2.35 o
   0   1   6     1958.81     1968.54     22.97 o
   1   1   6      143.97      146.50      2.05 o
   2   1   6      348.28      350.93      4.71 o
   3   1   6      226.79      225.93      3.92 o
   4   1   6        7.00        6.74      0.66 o
  -5   2   6      129.54      130.32      3.47 o
  -4   2   6      361.53      360.27      8.76 o
  -3   2   6      243.41      245.12      3.34 o
  -2   2   6     1333.92     1286.91     13.92 o
  -1   2   6      852.75      873.71      9.97 o
   0   2   6      228.06      219.61      2.36 o
   1   2   6     1149.18     1166.52     13.74 o
   2   2   6        5.27        5.55      0.28 o
   3   2   6      277.24      280.10      5.42 o
   4   2   6        1.89        1.38      0.47 o
  -5   3   6        3.70        4.60      0.72 o
  -4   3   6       88.46       91.40      2.48 o
  -3   3   6        8.05        9.13      0.50 o
  -2   3   6        1.78        1.60      0.14 o
  -1   3   6       78.21       74.39      1.24 o
   0   3   6      197.22      183.05      2.14 o
   1   3   6       12.27       12.53      0.41 o
   2   3   6        8.77        8.23      0.39 o
   3   3   6       15.50       14.83      0.89 o
  -5   4   6        0.19        1.02      0.42 o
  -4   4   6       24.76       25.14      1.07 o
  -3   4   6       75.85       73.39      2.00 o
  -2   4   6       33.61       32.17      0.87 o
  -1   4   6      114.72      124.62      1.61 o
   0   4   6       10.17       10.98      0.30 o
   1   4   6        3.93        3.93      0.29 o
   2   4   6      214.27      206.24      4.09 o
   3   4   6        6.18        6.74      0.66 o
  -5   5   6      147.52      154.78      4.54 o
  -4   5   6       26.06       26.41      1.33 o
  -3   5   6      341.33      335.27      7.36 o
  -2   5   6      322.76      319.26      5.55 o
  -1   5   6       56.94       62.90      1.20 o
   0   5   6      859.58      868.99     14.38 o
   1   5   6       33.00       34.02      1.09 o
   2   5   6      234.32      229.99      5.43 o
   3   5   6      100.28       99.97      2.94 o
  -4   6   6        2.38        4.05      0.53 o
  -3   6   6        0.95        0.97      0.32 o
  -2   6   6       94.45       98.01      2.01 o
  -1   6   6        1.90        2.00      0.24 o
   0   6   6       56.00       55.56      1.70 o
   1   6   6      119.94      118.13      3.09 o
   2   6   6        0.26        0.12      0.34 o
  -4   7   6       26.61       28.12      1.26 o
  -3   7   6       62.34       63.84      1.96 o
  -2   7   6       43.01       42.91      1.12 o
  -1   7   6       22.73       20.59      1.20 o
   0   7   6        0.21        0.04      0.37 o
   1   7   6      131.80      131.13      3.45 o
   2   7   6        1.31        0.61      1.08 o
  -4   8   6       92.60       97.84      2.85 o
  -3   8   6      200.89      193.34      4.71 o
  -2   8   6       29.68       28.41      1.21 o
  -1   8   6      439.40      458.88     10.06 o
   0   8   6       49.16       47.34      1.66 o
   1   8   6       68.27       73.41      2.33 o
  -3   9   6      190.46      194.78      4.85 o
  -2   9   6       26.67       25.47      1.19 o
  -1   9   6       63.66       63.02      4.01 o
   0   9   6       72.60       68.07      2.21 o
  -2  10   6       20.36       22.92      1.71 o
  -1  10   6       17.11       17.16      1.50 o
   0  -9   7        0.50        1.08      0.38 o
   1  -9   7        4.99        2.87      0.47 o
  -1  -8   7       13.84       14.52      1.00 o
   0  -8   7       52.79       51.75      1.44 o
   1  -8   7       35.64       39.14      1.14 o
   2  -8   7       18.91       17.94      0.84 o
   3  -8   7       30.27       27.07      1.49 o
  -2  -7   7       30.66       31.94      1.67 o
  -1  -7   7       12.34       12.94      0.58 o
   0  -7   7       48.87       47.82      1.26 o
   1  -7   7      259.61      254.02      4.86 o
   2  -7   7       13.57       12.18      0.50 o
   3  -7   7      340.94      337.75     11.04 o
  -3  -6   7        1.87        1.42      0.52 o
  -2  -6   7       96.97       91.80      3.46 o
  -1  -6   7       65.71       68.96      1.44 o
   0  -6   7       38.97       42.53      0.94 o
   1  -6   7      389.41      381.55      7.12 o
   2  -6   7       39.25       41.02      1.06 o
   3  -6   7       94.86       91.94      3.49 o
  -3  -5   7       13.14       13.56      0.52 o
  -2  -5   7        7.35        8.17      0.40 o
  -1  -5   7      176.42      175.91      2.87 o
   0  -5   7        0.22        0.22      0.25 o
   1  -5   7        7.10        7.44      0.26 o
   2  -5   7      174.93      172.82      3.47 o
   3  -5   7       81.50       83.86      1.88 o
   4  -5   7       63.11       62.65      2.51 o
  -4  -4   7        0.39        0.55      0.31 o
  -3  -4   7      142.52      141.68      2.34 o
  -2  -4   7       17.92       18.81      0.46 o
  -1  -4   7      138.98      137.72      2.54 o
   0  -4   7      456.81      442.08     11.77 o
   1  -4   7       35.91       33.22      0.72 o
   2  -4   7      293.05      282.40      5.62 o
   3  -4   7       65.23       66.74      1.60 o
   4  -4   7        2.44        3.43      0.62 o
  -4  -3   7        5.62        5.66      0.42 o
  -3  -3   7      118.07      116.22      2.31 o
  -2  -3   7      420.29      415.01      6.26 o
  -1  -3   7       87.82       89.41      1.72 o
   0  -3   7     1089.87     1004.63     27.81 o
   1  -3   7      194.41      203.03      3.36 o
   2  -3   7      181.73      167.31      2.81 o
   3  -3   7      268.97      274.09      5.32 o
   4  -3   7        0.90        1.36      0.54 o
  -4  -2   7       78.65       74.97      1.69 o
  -3  -2   7       48.87       52.39      1.23 o
  -2  -2   7      271.65      269.08      3.20 o
  -1  -2   7        9.45        9.83      0.28 o
   0  -2   7        3.98        6.09      1.09 o
   1  -2   7      324.40      330.53      4.26 o
   2  -2   7      133.80      132.85      1.90 o
   3  -2   7       52.09       53.12      1.23 o
   4  -2   7        0.96        0.21      0.46 o
  -5  -1   7        5.79        6.92      0.94 o
  -4  -1   7       35.70       32.19      1.19 o
  -3  -1   7       32.64       32.42      0.76 o
  -2  -1   7        0.64        0.69      0.10 o
  -1  -1   7      611.18      620.38      6.66 o
   0  -1   7       15.15       12.55      0.24 o
   1  -1   7      232.02      228.45      2.76 o
   2  -1   7       62.12       68.93      1.12 o
   3  -1   7        0.39        1.09      0.68 o
   4  -1   7       88.38       91.16      3.69 o
  -5   0   7       59.32       60.03      1.95 o
  -4   0   7       52.66       51.56      1.60 o
  -3   0   7      963.50      954.00     13.96 o
  -2   0   7      135.42      134.11      2.06 o
  -1   0   7     1735.04     1731.34     19.38 o
   0   0   7      780.43      807.67      8.57 o
   1   0   7      284.80      289.66      3.49 o
   2   0   7      816.72      809.80     10.45 o
   3   0   7       29.13       29.99      0.87 o
   4   0   7      114.89      130.05      4.91 o
  -5   1   7      142.86      145.41      5.29 o
  -4   1   7       32.77       32.11      1.19 o
  -3   1   7      237.16      229.36      3.28 o
  -2   1   7      594.56      576.05      7.68 o
  -1   1   7       50.14       55.53      0.77 o
   0   1   7     1158.24     1183.50     13.28 o
   1   1   7      108.36      106.56      1.57 o
   2   1   7      118.93      120.19      1.84 o
   3   1   7       17.84       18.99      0.80 o
   4   1   7        1.75        1.62      0.73 o
  -5   2   7        8.60        7.79      0.99 o
  -4   2   7       35.31       34.82      1.27 o
  -3   2   7      103.75      103.29      1.87 o
  -2   2   7       98.31       97.93      1.30 o
  -1   2   7      222.56      210.04      2.73 o
   0   2   7       28.31       28.70      0.59 o
   1   2   7       14.76       16.38      0.41 o
   2   2   7      117.53      114.32      1.94 o
   3   2   7       65.65       65.06      1.71 o
   4   2   7        2.24        1.69      0.71 o
  -5   3   7        4.42        4.77      1.09 o
  -4   3   7      187.03      188.76      4.50 o
  -3   3   7       10.90       11.17      0.51 o
  -2   3   7      119.98      126.94      1.93 o
  -1   3   7      517.63      532.03      6.19 o
   0   3   7        1.52        1.43      0.12 o
   1   3   7      865.58      872.43     12.33 o
   2   3   7       20.59       20.05      0.68 o
   3   3   7      145.80      150.06      3.87 o
  -5   4   7       18.26       17.28      1.00 o
  -4   4   7       52.18       55.39      1.76 o
  -3   4   7      450.97      435.81      9.36 o
  -2   4   7        0.64        0.78      0.17 o
  -1   4   7      986.18      975.64     13.11 o
   0   4   7      127.80      134.09      2.05 o
   1   4   7      177.22      178.60      3.16 o
   2   4   7      395.78      387.85      8.59 o
   3   4   7        3.11        2.55      0.52 o
  -5   5   7        4.55        6.62      1.00 o
  -4   5   7       41.51       40.70      1.48 o
  -3   5   7       17.95       19.24      0.99 o
  -2   5   7        0.36        0.44      0.49 o
  -1   5   7       12.96       11.93      0.49 o
   0   5   7      236.63      228.40      4.08 o
   1   5   7       24.29       23.65      0.83 o
   2   5   7      107.78      107.06      2.96 o
  -4   6   7        0.38        0.76      0.36 o
  -3   6   7       15.06       15.42      1.28 o
  -2   6   7      261.93      252.63      4.56 o
  -1   6   7        1.47        1.72      0.25 o
   0   6   7      306.79      287.58      6.48 o
   1   6   7       54.84       54.27      1.79 o
   2   6   7       10.40       11.24      1.57 o
  -4   7   7      333.35      338.03      7.73 o
  -3   7   7       46.54       47.85      1.29 o
  -2   7   7      510.84      523.74     11.07 o
  -1   7   7      281.98      284.18      6.48 o
   0   7   7       53.76       53.98      1.78 o
   1   7   7      269.79      268.34      6.31 o
  -3   8   7       28.51       28.94      0.98 o
  -2   8   7        0.72        0.47      0.75 o
  -1   8   7       96.82       93.23      2.66 o
   0   8   7        1.79        2.42      0.49 o
  -2   9   7       23.81       25.39      1.22 o
  -1   9   7       21.92       21.44      1.13 o
  -1  -8   8        0.33        1.27      0.37 o
   0  -8   8      249.27      254.49      5.80 o
   1  -8   8        0.73        1.50      0.22 o
   2  -8   8      228.88      227.70      7.50 o
  -2  -7   8       59.49       58.93      2.53 o
  -1  -7   8        0.63        0.53      0.19 o
   0  -7   8      129.60      134.93      3.12 o
   1  -7   8       38.73       41.72      1.00 o
   2  -7   8        1.50        1.66      0.19 o
   3  -7   8      114.16      113.62      4.20 o
  -3  -6   8        1.80        2.25      0.57 o
  -2  -6   8       45.13       39.03      1.79 o
  -1  -6   8       57.85       56.21      1.23 o
   0  -6   8       17.83       19.45      1.28 o
   1  -6   8      364.83      340.52      6.39 o
   2  -6   8       65.14       69.82      1.62 o
   3  -6   8       59.83       55.85      2.43 o
  -3  -5   8       42.89       39.20      1.96 o
  -2  -5   8       15.56       16.05      0.57 o
  -1  -5   8      405.24      400.88      6.25 o
   0  -5   8       61.78       62.74      2.81 o
   1  -5   8      179.28      168.05      3.26 o
   2  -5   8      311.92      308.65      5.95 o
   3  -5   8        0.33        0.03      0.37 o
  -3  -4   8      154.90      159.18      3.02 o
  -2  -4   8        2.20        2.25      0.24 o
  -1  -4   8      222.14      214.99      3.86 o
   0  -4   8      192.28      195.51      4.61 o
   1  -4   8        2.48        2.14      0.15 o
   2  -4   8      269.56      269.70      5.24 o
   3  -4   8        0.51        0.46      0.24 o
   4  -4   8       21.76       22.14      1.33 o
  -4  -3   8       15.22       15.65      1.07 o
  -3  -3   8       22.38       21.53      0.68 o
  -2  -3   8       64.50       64.69      1.41 o
  -1  -3   8       94.05       92.39      1.77 o
   0  -3   8      309.71      305.83      8.98 o
   1  -3   8       73.46       70.43      1.32 o
   2  -3   8        1.07        1.60      0.31 o
   3  -3   8       43.59       46.92      1.27 o
   4  -3   8       29.54       33.92      1.78 o
  -5  -2   8        7.85        7.48      1.00 o
  -4  -2   8      100.85      102.62      3.00 o
  -3  -2   8        0.20        0.47      0.19 o
  -2  -2   8      582.81      559.97      8.37 o
  -1  -2   8       80.60       87.12      1.69 o
   0  -2   8      200.87      182.14      3.29 o
   1  -2   8      556.02      581.28     12.38 o
   2  -2   8        9.82        9.95      0.41 o
   3  -2   8      228.76      231.91      4.62 o
   4  -2   8       41.30       44.69      2.22 o
  -5  -1   8        2.31        2.50      0.73 o
  -4  -1   8      371.93      365.42     10.78 o
  -3  -1   8       88.72       82.63      1.75 o
  -2  -1   8      463.51      466.86      6.25 o
  -1  -1   8      863.05      870.84      9.81 o
   0  -1   8       78.36       80.03      1.11 o
   1  -1   8      797.96      769.59     11.22 o
   2  -1   8       85.56       86.36      1.70 o
   3  -1   8       68.99       70.86      1.78 o
   4  -1   8       95.00       96.67      3.86 o
  -5   0   8       15.16       12.01      1.22 o
  -4   0   8        1.05        0.66      0.31 o
  -3   0   8      284.61      272.88      4.26 o
  -2   0   8      250.17      251.89      3.49 o
  -1   0   8      332.66      334.74      3.87 o
   0   0   8      122.15      117.24      1.45 o
   1   0   8       15.50       17.92      0.79 o
   2   0   8       38.84       41.68      1.53 o
   3   0   8       41.52       41.16      1.59 o
  -5   1   8       63.06       65.61      3.02 o
  -4   1   8       41.75       41.42      1.40 o
  -3   1   8       68.71       69.51      1.34 o
  -2   1   8        1.98        1.61      0.16 o
  -1   1   8       53.79       50.54      0.79 o
   0   1   8      221.73      238.87      2.84 o
   1   1   8       44.88       42.92      0.78 o
   2   1   8      114.64      112.27      2.10 o
   3   1   8       36.53       40.58      1.56 o
  -5   2   8       71.40       74.50      3.30 o
  -4   2   8       91.19       89.78      1.99 o
  -3   2   8       26.14       28.76      1.09 o
  -2   2   8      936.77      921.46     12.20 o
  -1   2   8       19.58       21.97      0.50 o
   0   2   8     1201.94     1219.63     14.96 o
   1   2   8      311.31      310.32      5.05 o
   2   2   8      249.70      254.15      4.90 o
   3   2   8      253.27      258.19      5.13 o
  -4   3   8      192.84      191.84      4.57 o
  -3   3   8       19.90       17.92      0.66 o
  -2   3   8      245.56      240.10      3.45 o
  -1   3   8      207.81      208.48      3.01 o
   0   3   8        5.80        5.37      0.37 o
   1   3   8      560.55      549.42      8.65 o
   2   3   8        0.99        1.67      0.31 o
   3   3   8       76.26       75.53      4.10 o
  -5   4   8       14.92       15.77      1.40 o
  -4   4   8        0.98        0.86      0.36 o
  -3   4   8       29.90       27.52      0.86 o
  -2   4   8       83.52       77.65      1.46 o
  -1   4   8      274.12      255.11      3.99 o
   0   4   8        6.51        6.75      0.35 o
   1   4   8       48.31       48.84      1.31 o
   2   4   8       40.52       40.80      1.80 o
   3   4   8        1.15        0.36      0.59 o
  -4   5   8       16.04       16.75      0.91 o
  -3   5   8      476.88      461.77      8.01 o
  -2   5   8      110.21      105.86      2.16 o
  -1   5   8      408.28      399.77      6.89 o
   0   5   8      414.05      407.93      7.03 o
   1   5   8       34.08       32.32      1.27 o
   2   5   8      168.99      164.10      4.18 o
  -4   6   8       57.85       56.88      1.91 o
  -3   6   8      174.19      184.23      3.55 o
  -2   6   8      481.64      483.66      8.32 o
  -1   6   8       12.70       16.69      0.69 o
   0   6   8      363.29      342.78      7.65 o
   1   6   8        9.77       10.27      0.75 o
   2   6   8        9.93        7.75      1.05 o
  -4   7   8       18.58       18.91      1.04 o
  -3   7   8       23.30       22.37      0.88 o
  -2   7   8       20.86       21.29      0.78 o
  -1   7   8        0.38        1.39      1.18 o
   0   7   8       19.59       21.83      1.06 o
   1   7   8       25.09       23.79      1.20 o
  -4   8   8       54.63       55.54      2.61 o
  -3   8   8        2.46        1.41      0.46 o
  -2   8   8       14.13       14.19      0.89 o
  -1   8   8       65.38       70.61      3.06 o
   0   8   8        0.36        0.27      0.38 o
   0  -8   9       59.27       60.84      2.21 o
   1  -8   9        6.51        7.26      0.53 o
  -1  -7   9       16.50       19.74      0.72 o
   0  -7   9      246.43      238.56      5.32 o
   1  -7   9        0.37        1.30      0.50 o
   2  -7   9       20.20       18.62      0.72 o
  -2  -6   9      102.43      103.67      3.79 o
  -1  -6   9       80.03       83.93      1.71 o
   0  -6   9       13.54       16.69      1.26 o
   1  -6   9      358.18      360.42      6.77 o
   2  -6   9        0.98        2.16      1.32 o
   3  -6   9      123.55      129.72      4.73 o
  -3  -5   9        3.82        3.95      0.63 o
  -2  -5   9        3.91        4.59      0.33 o
  -1  -5   9      121.28      126.86      2.17 o
   0  -5   9       12.52       13.12      1.09 o
   1  -5   9       74.93       76.23      1.60 o
   2  -5   9        2.35        2.98      0.28 o
   3  -5   9        1.07        0.93      0.47 o
  -3  -4   9       81.04       85.58      2.71 o
  -2  -4   9       14.87       15.23      0.78 o
  -1  -4   9      122.15      119.98      2.70 o
   0  -4   9       23.43       25.06      1.01 o
   1  -4   9       10.32       10.74      0.44 o
   2  -4   9      186.10      183.72      3.73 o
   3  -4   9       14.40       15.92      1.16 o
  -4  -3   9        4.00        3.49      0.71 o
  -3  -3   9      189.29      183.21      4.34 o
  -2  -3   9      224.89      226.68      4.18 o
  -1  -3   9       78.90       71.67      1.62 o
   0  -3   9      670.81      666.58     18.86 o
   1  -3   9      106.29       97.73      2.04 o
   2  -3   9      166.35      171.48      3.71 o
   3  -3   9      243.12      246.54      5.61 o
   4  -3   9        4.06        5.56      0.75 o
  -5  -2   9       61.48       58.48      2.81 o
  -4  -2   9       50.02       52.64      1.63 o
  -3  -2   9       32.65       32.47      0.88 o
  -2  -2   9      312.65      309.03      5.57 o
  -1  -2   9       10.73       11.53      0.32 o
   0  -2   9      147.47      136.91      2.56 o
   1  -2   9      104.00      111.61      2.31 o
   2  -2   9        0.78        0.62      0.17 o
   3  -2   9       81.85       83.43      2.30 o
   4  -2   9        2.90        3.32      0.71 o
  -5  -1   9        5.04        4.85      0.89 o
  -4  -1   9       96.76       94.11      2.54 o
  -3  -1   9       83.90       84.63      1.80 o
  -2  -1   9       10.45       10.62      0.80 o
  -1  -1   9        5.09        4.76      0.22 o
   0  -1   9      142.48      146.78      3.79 o
   1  -1   9       31.79       33.78      0.68 o
   2  -1   9       17.83       17.57      0.67 o
   3  -1   9        1.42        1.67      0.51 o
  -5   0   9        0.31        0.33      0.55 o
  -4   0   9       17.28       17.51      1.22 o
  -3   0   9       83.88       83.10      1.57 o
  -2   0   9        4.23        3.32      0.22 o
  -1   0   9      342.92      349.45      4.42 o
   0   0   9       99.78      104.23      1.47 o
   1   0   9      121.70      121.93      2.21 o
   2   0   9      399.53      409.92      8.77 o
   3   0   9       30.27       34.60      1.83 o
  -5   1   9       70.51       73.59      3.32 o
  -4   1   9        0.31        1.04      0.33 o
  -3   1   9      423.93      406.92      7.18 o
  -2   1   9       68.89       67.43      1.13 o
  -1   1   9      536.24      533.05      6.68 o
   0   1   9      581.10      585.89      7.33 o
   1   1   9      293.82      289.79      4.29 o
   2   1   9      311.74      309.50      5.99 o
   3   1   9      161.21      167.18      5.84 o
  -5   2   9       28.02       30.13      1.98 o
  -4   2   9        3.62        3.91      0.48 o
  -3   2   9        0.35        0.84      0.32 o
  -2   2   9      165.50      160.44      2.62 o
  -1   2   9       32.84       35.13      0.77 o
   0   2   9      245.07      241.94      3.49 o
   1   2   9       11.80       12.74      0.49 o
   2   2   9        2.67        3.00      0.46 o
   3   2   9       37.20       39.70      2.16 o
  -5   3   9        3.04        2.25      0.80 o
  -4   3   9      103.82      103.72      2.27 o
  -3   3   9       10.06        9.84      0.50 o
  -2   3   9      207.00      197.19      3.19 o
  -1   3   9      118.76      117.96      2.02 o
   0   3   9       23.06       22.80      0.57 o
   1   3   9      213.93      211.56      4.21 o
   2   3   9        3.33        3.47      0.41 o
  -5   4   9       22.24       25.21      1.81 o
  -4   4   9      263.88      262.93      4.91 o
  -3   4   9      332.89      331.30      5.90 o
  -2   4   9      273.12      267.96      4.79 o
  -1   4   9      815.79      823.62     12.15 o
   0   4   9      153.33      153.23      2.91 o
   1   4   9      228.33      221.29      4.37 o
   2   4   9       85.14       85.57      2.51 o
  -4   5   9        3.05        4.41      0.46 o
  -3   5   9      263.15      265.41      4.87 o
  -2   5   9        0.33        1.06      0.27 o
  -1   5   9       88.52       87.74      1.86 o
   0   5   9       41.80       43.81      1.77 o
   1   5   9       10.73       11.29      0.77 o
   2   5   9       33.18       35.36      2.08 o
  -4   6   9        6.92        6.18      0.64 o
  -3   6   9        4.02        4.10      0.41 o
  -2   6   9       25.32       27.93      0.90 o
  -1   6   9       84.81       89.94      3.24 o
   0   6   9       37.44       35.32      1.35 o
   1   6   9        6.99        5.95      0.64 o
  -4   7   9       86.58       95.13      3.75 o
  -3   7   9       28.78       29.74      1.01 o
  -2   7   9      192.04      191.57      4.69 o
  -1   7   9       72.39       75.98      2.92 o
   0   7   9       44.39       39.00      1.51 o
  -4   8   9      132.92      144.75      5.16 o
  -2   8   9       42.83       44.45      3.10 o
  -1   8   9      167.24      179.09      4.56 o
  -1  -7  10        3.52        3.05      0.38 o
   0  -7  10      142.25      151.94      4.83 o
   1  -7  10        2.18        2.87      0.18 o
  -2  -6  10       42.83       49.59      2.27 o
  -1  -6  10        0.19        0.25      0.14 o
   0  -6  10        1.26        2.58      0.61 o
   1  -6  10       30.75       31.51      0.83 o
   2  -6  10        9.38       10.23      0.53 o
  -2  -5  10       14.02       12.90      0.53 o
  -1  -5  10      174.35      176.77      2.95 o
   0  -5  10        3.85        4.56      0.73 o
   1  -5  10      212.05      203.97      3.97 o
   2  -5  10       17.25       16.11      0.68 o
  -3  -4  10      139.27      142.47      3.58 o
  -2  -4  10       22.06       21.66      0.68 o
  -1  -4  10      197.81      204.29      4.08 o
   0  -4  10      230.15      216.59      6.19 o
   1  -4  10        8.08        9.62      0.37 o
   2  -4  10      390.79      390.90      8.85 o
   3  -4  10        1.69        2.17      0.55 o
  -4  -3  10        1.44        1.34      0.58 o
  -3  -3  10       29.76       29.59      1.46 o
  -2  -3  10       14.47       14.11      0.55 o
  -1  -3  10        9.43        9.62      0.34 o
   0  -3  10       58.69       62.17      1.18 o
   1  -3  10       14.22       15.59      0.53 o
   2  -3  10        3.30        3.39      0.52 o
   3  -3  10       16.97       15.86      1.23 o
  -4  -2  10        0.31        0.51      0.48 o
  -3  -2  10        5.42        6.24      0.52 o
  -2  -2  10       24.98       26.42      1.18 o
  -1  -2  10       33.30       32.47      1.26 o
   0  -2  10        7.49        8.15      0.34 o
   1  -2  10       64.09       67.02      1.60 o
   2  -2  10       15.86       14.77      0.82 o
   3  -2  10      143.32      149.67      3.70 o
  -4  -1  10       70.08       72.74      2.06 o
  -3  -1  10       11.95       12.00      0.51 o
  -2  -1  10      115.08      112.91      1.91 o
  -1  -1  10      512.38      508.77      9.04 o
   0  -1  10       70.24       69.15      1.57 o
   1  -1  10      796.70      808.51     11.50 o
   2  -1  10      181.53      183.70      4.79 o
   3  -1  10      113.13      120.76      4.29 o
  -4   0  10       47.18       44.30      1.48 o
  -3   0  10       64.52       60.75      1.47 o
  -2   0  10       58.25       55.36      1.08 o
  -1   0  10      287.33      283.53      5.15 o
   0   0  10      257.24      254.45      3.66 o
   1   0  10       63.61       62.28      1.31 o
   2   0  10      311.30      311.88      6.02 o
   3   0  10        0.19       -0.19      0.45 o
  -4   1  10       17.60       17.34      0.88 o
  -3   1  10       80.24       78.50      1.75 o
  -2   1  10        2.35        2.26      0.25 o
  -1   1  10       15.47       15.20      0.42 o
   0   1  10      116.93      119.93      2.11 o
   1   1  10       20.43       19.06      0.71 o
   2   1  10       44.03       46.67      1.65 o
   3   1  10        0.16        0.32      0.51 o
  -4   2  10       28.57       31.22      1.22 o
  -3   2  10       96.80       93.89      2.03 o
  -2   2  10      507.15      503.12      8.75 o
  -1   2  10       68.75       69.00      1.31 o
   0   2  10      393.26      388.03      6.83 o
   1   2  10      184.27      184.13      3.77 o
   2   2  10        3.66        2.89      0.62 o
  -4   3  10      265.67      268.86      6.09 o
  -3   3  10       85.55       83.75      2.25 o
  -2   3  10      476.11      478.39      7.23 o
  -1   3  10      287.47      287.81      4.50 o
   0   3  10       78.43       76.47      1.47 o
   1   3  10      231.33      225.97      5.58 o
   2   3  10        4.90        4.43      0.77 o
  -4   4  10       38.39       41.69      1.53 o
  -3   4  10        0.55        0.73      0.27 o
  -2   4  10       18.45       17.61      0.67 o
  -1   4  10       50.21       53.10      1.29 o
   0   4  10       86.88       89.41      1.91 o
   1   4  10        3.51        3.56      0.40 o
   2   4  10        0.32        0.39      0.58 o
  -4   5  10       10.93       11.84      1.16 o
  -3   5  10      122.49      126.01      2.63 o
  -2   5  10       18.01       19.20      0.73 o
  -1   5  10       38.87       37.38      1.05 o
   0   5  10       47.17       44.03      1.53 o
   1   5  10        2.28        2.57      0.48 o
  -4   6  10       57.19       61.76      2.04 o
  -3   6  10      168.19      168.41      3.36 o
  -2   6  10      308.26      324.84      5.84 o
  -1   6  10       44.96       40.97      1.49 o
   0   6  10      316.76      309.63      7.09 o
   1   6  10       36.76       35.06      2.09 o
  -4   7  10       70.29       81.46      3.40 o
  -3   7  10        1.69        1.13      0.41 o
  -2   7  10      142.12      151.71      3.93 o
  -1   7  10        1.50        1.52      0.46 o
   0   7  10       20.72       21.21      1.58 o
  -2  -6  11      123.60      134.92      4.79 o
  -1  -6  11        2.55        1.98      0.26 o
   1  -6  11      109.23      103.08      2.42 o
  -2  -5  11        3.83        5.16      0.80 o
  -1  -5  11      193.21      195.63      6.24 o
   0  -5  11       25.57       23.08      1.67 o
   1  -5  11      203.18      205.45      4.66 o
   2  -5  11        4.57        4.72      0.57 o
  -3  -4  11       27.36       28.77      1.75 o
  -2  -4  11       40.57       41.31      1.06 o
  -1  -4  11       14.27       14.77      0.77 o
   0  -4  11        0.36        0.51      0.10 o
   1  -4  11       26.15       23.94      0.71 o
   2  -4  11       59.63       55.93      2.31 o
  -4  -3  11        2.39        2.43      0.71 o
  -3  -3  11       18.76       18.92      0.91 o
  -2  -3  11       16.24       16.25      0.92 o
  -1  -3  11        1.03        1.11      0.16 o
   0  -3  11      347.73      337.78      5.41 o
   1  -3  11        2.23        2.27      0.24 o
   2  -3  11      261.44      254.36      8.48 o
  -4  -2  11       27.26       28.04      1.79 o
  -3  -2  11        1.78        1.76      0.52 o
  -2  -2  11      433.00      429.14      7.68 o
  -1  -2  11       29.12       28.15      0.76 o
   0  -2  11      463.50      459.18      8.12 o
   1  -2  11      414.13      408.58      7.80 o
   2  -2  11       35.66       37.23      1.86 o
  -4  -1  11       29.83       27.90      1.77 o
  -3  -1  11        2.94        1.93      0.30 o
  -2  -1  11       27.36       26.57      1.00 o
  -1  -1  11      220.21      221.03      5.31 o
   0  -1  11       15.21       17.01      0.51 o
   1  -1  11      283.63      289.37      6.99 o
   2  -1  11       10.01       11.68      0.65 o
  -4   0  11       23.33       24.38      1.04 o
  -3   0  11       53.12       55.60      1.35 o
  -2   0  11        0.84        0.82      0.19 o
  -1   0  11      290.99      300.76      5.79 o
   0   0  11        0.92        2.84      0.68 o
   1   0  11       36.73       35.78      1.02 o
   2   0  11       42.50       45.07      1.48 o
   3   0  11       16.78       16.83      1.28 o
  -4   1  11       26.75       27.07      1.81 o
  -3   1  11      426.28      423.53      8.42 o
  -2   1  11      163.68      161.97      3.10 o
  -1   1  11      231.12      229.01      4.18 o
   0   1  11      650.90      636.20     10.93 o
   1   1  11        0.65        1.34      0.32 o
   2   1  11      301.67      309.03      9.71 o
  -4   2  11       19.11       17.57      0.92 o
  -3   2  11       56.29       56.12      1.68 o
  -2   2  11      213.32      205.50      3.86 o
  -1   2  11        1.51        1.53      0.25 o
   0   2  11      130.57      128.88      2.58 o
   1   2  11        4.97        3.44      0.59 o
   2   2  11        0.79        1.05      0.57 o
  -4   3  11       13.83       15.45      0.90 o
  -3   3  11       68.63       68.69      1.98 o
  -2   3  11       29.87       31.15      2.01 o
  -1   3  11       44.75       47.08      1.21 o
   0   3  11       16.71       19.01      1.04 o
   1   3  11       19.12       17.98      1.26 o
   2   3  11       22.56       22.11      1.57 o
  -4   4  11      137.41      146.02      5.27 o
  -3   4  11       36.88       34.89      1.30 o
  -2   4  11       37.37       39.00      1.76 o
  -1   4  11      349.39      336.24      7.23 o
   0   4  11        4.46        4.05      0.45 o
   1   4  11      198.36      192.73      6.59 o
  -4   5  11       42.31       44.14      2.32 o
  -3   5  11      329.60      340.26      7.46 o
  -2   5  11       26.42       25.29      1.26 o
  -1   5  11      261.65      275.13      6.06 o
   0   5  11      113.53      111.00      4.26 o
  -4   6  11       22.60       19.75      1.55 o
  -3   6  11       26.28       28.77      1.67 o
  -2   6  11        2.02        1.73      0.34 o
  -1   6  11       10.37       11.03      0.79 o
  -2   7  11       98.97       91.14      3.84 o
  -1   7  11       13.40       17.28      1.51 o
  -2  -6  12       76.00       85.71      3.51 o
  -1  -6  12       22.74       19.68      1.46 o
  -2  -5  12        0.41        1.51      0.65 o
  -1  -5  12       22.87       21.19      0.78 o
   1  -5  12       79.32       76.94      2.74 o
  -3  -4  12       53.91       57.75      2.74 o
  -2  -4  12        5.59        5.05      0.79 o
  -1  -4  12      312.62      311.23      5.62 o
   0  -4  12       13.99       14.43      0.46 o
   1  -4  12      196.93      199.55      4.64 o
  -3  -3  12      129.42      135.74      4.95 o
  -2  -3  12       22.93       24.95      2.37 o
  -1  -3  12       66.28       67.29      1.47 o
   0  -3  12      399.22      384.83      6.88 o
   1  -3  12        0.26        0.40      0.20 o
   2  -3  12      245.07      248.57      8.39 o
  -4  -2  12        8.41        8.75      1.09 o
  -3  -2  12        1.13        1.40      0.36 o
  -2  -2  12      181.62      185.00      4.38 o
  -1  -2  12       35.17       33.43      0.89 o
   0  -2  12      129.03      131.73      2.61 o
   1  -2  12        0.26        0.22      0.34 o
   2  -2  12        3.17        3.33      0.62 o
  -4  -1  12       92.38       93.20      3.85 o
  -3  -1  12        1.12        1.63      0.31 o
  -2  -1  12      229.74      224.63      5.20 o
  -1  -1  12       69.31       70.01      1.57 o
   0  -1  12       26.45       26.74      1.01 o
   1  -1  12      198.50      194.32      6.66 o
   2  -1  12        2.31        2.29      0.62 o
  -4   0  12      107.68      113.17      4.43 o
  -3   0  12      162.70      159.57      3.98 o
  -2   0  12       24.98       25.69      1.03 o
  -1   0  12      620.03      604.81     12.89 o
   0   0  12        0.44        0.60      0.27 o
   1   0  12      222.19      218.87      7.54 o
  -4   1  12        0.93        1.05      0.38 o
  -3   1  12       70.25       67.62      1.73 o
  -2   1  12       18.92       19.70      0.68 o
  -1   1  12        1.31        1.34      0.24 o
   0   1  12       11.00       13.46      0.66 o
   1   1  12       61.53       65.21      1.90 o
   2   1  12       41.31       42.10      2.02 o
  -4   2  12        8.39        7.69      1.02 o
  -3   2  12       12.60       12.58      0.74 o
  -2   2  12       10.08        9.71      0.51 o
  -1   2  12       17.31       17.67      0.66 o
   0   2  12       88.69       85.72      1.89 o
   1   2  12        0.77        0.97      0.46 o
   2   2  12       27.18       30.07      1.77 o
  -4   3  12      116.28      118.89      4.58 o
  -3   3  12       29.08       31.98      1.23 o
  -2   3  12      439.60      428.18      9.08 o
  -1   3  12       89.88       90.29      2.37 o
   0   3  12      194.08      193.11      4.43 o
   1   3  12      277.66      277.46      8.94 o
  -4   4  12      113.94      127.47      4.81 o
  -3   4  12       11.65       11.62      0.81 o
  -2   4  12       36.17       39.72      1.38 o
  -1   4  12      112.37      106.76      2.75 o
   0   4  12        1.01        0.90      0.34 o
  -3   5  12        1.04        0.33      0.50 o
  -2   5  12       38.77       41.00      1.43 o
  -1   5  12        7.78        6.10      0.56 o
  -3   6  12      118.12      116.49      4.31 o
  -2  -5  13       92.00       97.11      3.93 o
  -1  -5  13       40.56       43.24      2.26 o
  -3  -4  13       25.51       30.05      1.95 o
  -2  -4  13        0.52        0.31      0.55 o
  -1  -4  13      182.52      185.67      4.36 o
   0  -4  13        0.21        0.19      0.22 o
  -3  -3  13       94.79      104.90      4.19 o
  -2  -3  13        0.24        0.12      0.47 o
  -1  -3  13       30.96       32.68      0.89 o
   0  -3  13       35.73       33.23      0.90 o
  -3  -2  13       61.15       64.81      2.99 o
  -2  -2  13      142.57      146.91      3.67 o
  -1  -2  13       16.35       15.48      0.74 o
   0  -2  13      200.69      200.83      4.70 o
   1  -2  13       21.60       21.08      1.24 o
  -3  -1  13        1.15        1.27      0.58 o
  -2  -1  13      188.42      180.14      4.36 o
  -1  -1  13        1.82        2.84      1.75 o
   0  -1  13       20.23       21.21      0.92 o
   1  -1  13       64.89       61.99      2.68 o
  -3   0  13        0.18        0.22      0.33 o
  -2   0  13       28.00       26.97      1.10 o
  -1   0  13       28.05       25.73      1.06 o
   0   0  13       66.65       69.41      2.03 o
   1   0  13        8.15        9.01      0.93 o
  -3   1  13       85.48       84.05      3.46 o
  -2   1  13        2.60        2.80      0.43 o
  -1   1  13      116.60      114.66      3.00 o
   0   1  13       85.68       84.62      2.38 o
  -3   2  13      149.02      149.05      3.64 o
  -2   2  13      180.27      184.27      7.89 o
  -1   2  13       53.27       52.95      1.35 o
   0   2  13      371.03      361.95      7.76 o
   1   2  13       33.99       37.40      1.87 o
  -3   3  13        5.48        4.81      0.55 o
  -2   3  13       31.38       27.35      1.11 o
  -1   3  13        1.74        2.18      0.39 o
   0   3  13        0.46        0.30      0.31 o
  -3   4  13        1.82        1.93      0.65 o
  -2   4  13        0.73        0.26      0.32 o
  -1   4  13       32.00       31.62      1.23 o
  -3   5  13      112.61      106.51      4.10 o
  -2   5  13       49.11       47.03      2.25 o
  -1  -5  14       11.40       11.66      1.24 o
  -2  -4  14        4.81        5.04      0.95 o
  -1  -4  14       59.80       60.91      2.88 o
  -2  -3  14       11.76       11.18      1.21 o
  -1  -3  14       47.53       50.78      2.53 o
  -2  -2  14       10.34        9.20      1.09 o
  -1  -2  14        9.93       10.51      1.12 o
   0  -2  14       29.05       25.57      1.64 o
  -3  -1  14       17.06       17.83      1.51 o
  -2  -1  14       31.99       32.54      1.96 o
  -1  -1  14        0.56        0.72      0.52 o
   0  -1  14        0.48        0.23      0.45 o
  -3   0  14       37.07       36.32      2.10 o
  -2   0  14       48.00       47.15      2.37 o
  -1   0  14      235.18      233.60      5.49 o
   0   0  14       49.15       46.90      2.12 o
  -3   1  14      123.02      120.38      4.59 o
  -2   1  14        0.61        0.71      0.49 o
  -1   1  14      148.91      147.96      4.30 o
   0   1  14       39.85       39.89      1.57 o
  -3   2  14        0.65        2.45      0.68 o
  -2   2  14        4.17        4.45      0.80 o
  -1   2  14       50.60       55.18      2.56 o
   0   2  14       58.90       56.70      2.56 o
  -2   3  14      133.49      138.27      3.44 o
  -1   3  14       13.57       12.38      0.77 o
   0   3  14       73.27       73.22      2.12 o
  -2   4  14      111.35      109.93      4.17 o
  -1   4  14      217.70      240.13      7.69 o
  -2   5  14        8.30        5.89      0.88 o
  -1  -2  15        1.16        0.57      0.57 o
  -1  -1  15       49.57       43.64      2.32 o
   0  -1  15       76.20       76.85      3.33 o
  -2   0  15        9.14        7.97      1.04 o
  -1   0  15       35.50       32.92      1.96 o
   0   0  15        6.31        8.14      1.02 o
  -2   1  15       38.03       41.01      2.25 o
   0   1  15        0.29        0.40      0.51 o
  -1   2  15       60.93       59.16      2.76 o
   0   2  15      218.70      219.16      7.24 o
  -1   3  15        1.06        1.37      0.61 o
 
